# Supplementary material for: Spatiotemporal diversity, structure and trophic guilds of insect assemblages in a semi-arid Sabkha ecosystem
Source: PeerJ. 2015 Mar 24;3:e860. doi: 10.7717/peerj.860 (PMC4375983; doi:10.7717/peerj.860)
Supplement: Table S1 — Taxonomix list of insect species with their number of individuals trapped during three seasons (2006) and at eight stations around Sabkha Djendli (northeast Algeria). [file peerj-03-860-s001.txt]

Order	Family	Species	Trophic group	Occurrence (%)	Scale of Occurrence	Spring-S	Spring-SW	Spring-W	Spring-NW	Spring-N	Spring-NE	Spring-E	Spring-SE	Summer-S	Summer-SW	Summer-W	Summer-NW	Summer-N	Summer-NE	Summer-E	Summer-SE	Fall-S	Fall-SW	Fall-W	Fall-NW	Fall-N	Fall-NE	Fall-E	Fall-SE	S	SW	W	NW	N	NE	E	SE	Spring	Summer	Fall	Total
Dermaptera	Forficulidae	Anisolabis mauritanicus	Polyphage	16.66666667	Acc	0	0	0	0	1	0	0	0	0	0	0	1	0	1	0	0	0	0	0	1	0	0	0	0	0	0	0	2	1	1	0	0	1	2	1	4
Dermaptera	Forficulidae	Forficula auricularia	Polyphage	25	Cmt	0	0	0	0	0	1	0	2	1	0	0	3	0	0	0	0	0	1	0	0	0	2	0	0	1	1	0	3	0	3	0	2	3	4	3	10
Orthoptera	Gryllidae	Acheta domesticus	Phytophage	12.5	Acc	0	0	1	0	0	1	0	0	0	0	0	0	0	0	0	0	1	0	0	0	0	0	0	0	1	0	1	0	0	1	0	0	2	0	1	3
Orthoptera	Gryllidae	Gryllus bimaculatus	Phytophage	8.333333333	Vac	0	0	0	0	0	0	0	1	0	1	0	0	0	0	0	0	0	0	0	0	0	0	0	0	0	1	0	0	0	0	0	1	1	1	0	2
Orthoptera	Gryllidae	Gryllus campestris	Phytophage	8.333333333	Vac	0	0	0	0	0	0	0	0	0	0	0	0	1	0	0	0	0	0	0	0	0	0	0	1	0	0	0	0	1	0	0	1	0	1	1	2
Orthoptera	Gryllidae	Gryllus sp.	Phytophage	8.333333333	Vac	0	0	0	0	0	0	0	0	0	1	0	1	0	0	0	0	0	0	0	0	0	0	0	0	0	1	0	1	0	0	0	0	0	2	0	2
Orthoptera	Acrididae	Acrotylus patruelis	Phytophage	12.5	Acc	1	0	0	0	0	0	0	1	0	0	0	0	0	0	0	0	0	0	0	1	0	0	0	0	1	0	0	1	0	0	0	1	2	0	1	3
Orthoptera	Acrididae	Calliptamus barbarus	Phytophage	12.5	Acc	0	2	0	0	0	0	0	0	0	0	1	0	0	0	1	0	0	0	0	0	0	0	0	0	0	2	1	0	0	0	1	0	2	2	0	4
Orthoptera	Acrididae	Ephippiger sp.	Phytophage	4.166666667	Vac	1	0	0	0	0	0	0	0	0	0	0	0	0	0	0	0	0	0	0	0	0	0	0	0	1	0	0	0	0	0	0	0	1	0	0	1
Orthoptera	Acrididae	Oedipoda fuscocincta	Phytophage	12.5	Acc	0	1	0	0	0	0	0	0	0	0	0	0	1	0	0	0	0	0	0	0	0	0	0	1	0	1	0	0	1	0	0	1	1	1	1	3
Orthoptera	Acrididae	Sphingonotus rubescens	Phytophage	4.166666667	Vac	0	0	0	0	0	0	0	0	0	0	0	0	0	1	0	0	0	0	0	0	0	0	0	0	0	0	0	0	0	1	0	0	0	1	0	1
Orthoptera	Acrididae	Sphingonotus sp.	Phytophage	4.166666667	Vac	0	0	0	0	0	0	0	0	0	0	0	0	1	0	0	0	0	0	0	0	0	0	0	0	0	0	0	0	1	0	0	0	0	1	0	1
Heteroptera	Lygaeidae	Lygaeus sexatilis	Phytophage	4.166666667	Vac	0	0	0	0	0	0	0	0	0	0	0	0	0	0	0	0	0	0	1	0	0	0	0	0	0	0	1	0	0	0	0	0	0	0	1	1
Homoptera	Cicadellidae	Cicadela variabilis	Phytophage	4.166666667	Vac	0	1	0	0	0	0	0	0	0	0	0	0	0	0	0	0	0	0	0	0	0	0	0	0	0	1	0	0	0	0	0	0	1	0	0	1
Coleoptera	Cicindelidae	Calomera littoralis	Predator	4.166666667	Vac	0	0	0	0	0	0	0	0	0	0	0	0	0	0	0	0	0	0	1	0	0	0	0	0	0	0	1	0	0	0	0	0	0	0	1	1
Coleoptera	Cicindelidae	Cassolaia maura	Predator	8.333333333	Vac	0	0	0	0	0	0	0	0	1	0	0	0	0	0	0	0	1	0	0	0	0	0	0	0	2	0	0	0	0	0	0	0	0	1	1	2
Coleoptera	Callistidae	Calathus circumseptus	Saprophage	87.5	Cst	2	1	1	11	4	4	2	4	10	10	0	4	2	7	6	2	9	8	0	0	2	1	1	4	21	19	1	15	8	12	9	10	29	41	25	95
Coleoptera	Carabidae	Calathus sp.	Predator	4.166666667	Vac	0	1	0	0	0	0	0	0	0	0	0	0	0	0	0	0	0	0	0	0	0	0	0	0	0	1	0	0	0	0	0	0	1	0	0	1
Coleoptera	Carabidae	Macrothorax morbillosus	Predator	4.166666667	Vac	0	0	0	0	0	0	0	0	0	1	0	0	0	0	0	0	0	0	0	0	0	0	0	0	0	1	0	0	0	0	0	0	0	1	0	1
Coleoptera	Carabidae	Carabus sp.	Predator	37.5	Cmt	1	0	4	2	1	0	0	1	1	0	0	0	0	0	0	0	1	0	0	1	0	1	0	0	3	0	4	3	1	1	0	1	9	1	3	13
Coleoptera	Carabidae	Scarites laevigatus	Predator	41.66666667	Cmt	2	0	2	0	0	0	1	0	1	0	2	1	0	1	0	0	0	0	1	3	0	0	2	0	3	0	5	4	0	1	3	0	5	5	6	16
Coleoptera	Carabidae	Scarites sp.	Predator	16.66666667	Acc	0	0	0	0	0	0	0	0	0	1	0	0	0	0	0	0	0	0	0	1	0	2	1	0	0	1	0	1	0	2	1	0	0	1	4	5
Coleoptera	Carabidae	Zabrus sp.	Phytophage	33.33333333	Cmt	3	0	4	1	0	0	1	0	5	0	0	0	0	0	0	0	0	0	1	0	1	0	0	1	8	0	5	1	1	0	1	1	9	5	3	17
Coleoptera	Geotrupidae	Geotrupes sp.	Saprophage	16.66666667	Acc	0	0	0	0	0	0	0	0	0	1	0	1	0	0	0	0	0	0	0	1	1	0	0	0	0	1	0	2	1	0	0	0	0	2	2	4
Coleoptera	Scarabaeiqae	Geotrogus sp.	Saprophage	16.66666667	Acc	0	4	0	0	0	1	0	0	0	0	0	0	0	0	1	0	0	0	0	0	0	1	0	0	0	4	0	0	0	2	1	0	5	1	1	7
Coleoptera	Scarabaeidae	Anomala dubia	Polyphage	20.83333333	Acc	0	1	9	0	0	0	0	0	0	0	5	0	0	0	0	0	1	0	1	0	0	0	0	0	1	1	15	0	0	0	0	0	10	5	2	17
Coleoptera	Scarabaeidae	Bubas bison	Coprophage	16.66666667	Acc	0	1	0	0	0	0	0	1	1	0	0	0	0	0	0	0	0	0	0	0	0	1	0	0	1	1	0	0	0	1	0	1	2	1	1	4
Coleoptera	Scarabaeidae	Gymnopleurus flagellatus	Coprophage	16.66666667	Acc	0	0	0	0	0	0	0	0	0	0	1	0	0	0	0	1	0	0	0	0	0	0	1	1	0	0	1	0	0	0	1	2	0	2	2	4
Coleoptera	Scarabaeidae	Onthophagus taurus	Coprophage	20.83333333	Acc	1	0	1	0	0	1	0	0	0	0	0	0	0	0	0	0	0	0	0	0	0	1	1	0	1	0	1	0	0	2	1	0	3	0	2	5
Coleoptera	Scarabaeidae	Oxythyrea funesta	Phytophage	4.166666667	Vac	0	0	0	1	0	0	0	0	0	0	0	0	0	0	0	0	0	0	0	0	0	0	0	0	0	0	0	1	0	0	0	0	1	0	0	1
Coleoptera	Scarabaeidae	Scarabaeus sacer	Coprophage	4.166666667	Vac	0	0	0	0	0	0	0	0	0	0	0	0	0	0	0	0	1	0	0	0	0	0	0	0	1	0	0	0	0	0	0	0	0	0	1	1
Coleoptera	Scarabaeidae	Scarabaeus sp.	Coprophage	4.166666667	Vac	0	0	0	0	0	0	0	0	1	0	0	0	0	0	0	0	0	0	0	0	0	0	0	0	1	0	0	0	0	0	0	0	0	1	0	1
Coleoptera	Silphidae	Silpha opaca	Predator	4.166666667	Vac	0	0	0	0	0	0	0	1	0	0	0	0	0	0	0	0	0	0	0	0	0	0	0	0	0	0	0	0	0	0	0	1	1	0	0	1
Coleoptera	Staphylinidae	Staphylinus olens	Polyphage	12.5	Acc	1	0	0	0	0	0	0	1	0	0	0	0	0	0	0	0	0	0	1	0	0	0	0	0	1	0	1	0	0	0	0	1	2	0	1	3
Coleoptera	Cetonidae	Cetonia ablonga	Phytophage	4.166666667	Vac	0	0	0	0	1	0	0	0	0	0	0	0	0	0	0	0	0	0	0	0	0	0	0	0	0	0	0	0	1	0	0	0	1	0	0	1
Coleoptera	Cetonidae	Cetonia funeraria	Phytophage	4.166666667	Vac	0	0	0	0	0	0	0	1	0	0	0	0	0	0	0	0	0	0	0	0	0	0	0	0	0	0	0	0	0	0	0	1	1	0	0	1
Coleoptera	Meloidae	Cantharis sp.	Phytophage	4.166666667	Vac	0	0	0	0	0	1	0	0	0	0	0	0	0	0	0	0	0	0	0	0	0	0	0	0	0	0	0	0	0	1	0	0	1	0	0	1
Coleoptera	Meloidae	Mylabris crocata	Phytophage	4.166666667	Vac	0	0	0	0	0	0	0	0	0	0	0	0	0	0	0	0	0	0	0	0	0	1	0	0	0	0	0	0	0	1	0	0	0	0	1	1
Coleoptera	Meloidae	Mylabris quadripunctata	Phytophage	8.333333333	Vac	0	0	0	0	0	0	0	0	0	0	0	0	0	0	0	0	1	0	0	1	0	0	0	0	1	0	0	1	0	0	0	0	0	0	2	2
Coleoptera	Meloidae	Mylabris variabilis	Phytophage	12.5	Acc	0	0	0	0	0	0	1	0	0	0	0	0	0	0	0	0	0	0	1	0	0	0	1	0	0	0	1	0	0	0	2	0	1	0	2	3
Coleoptera	Tenebrionidae	Adesmia microcephala	Saprophage	4.166666667	Vac	0	0	0	0	0	0	0	0	0	0	0	0	0	0	0	0	0	0	0	0	0	0	0	1	0	0	0	0	0	0	0	1	0	0	1	1
Coleoptera	Tenebrionidae	Blaps mortisaga	Saprophage	4.166666667	Vac	0	0	0	0	0	0	0	0	0	0	0	0	0	0	0	0	1	0	0	0	0	0	0	0	1	0	0	0	0	0	0	0	0	0	1	1
Coleoptera	Tenebrionidae	Blaps nitens	Saprophage	4.166666667	Vac	0	0	0	0	0	0	0	0	0	0	1	0	0	0	0	0	0	0	0	0	0	0	0	0	0	0	1	0	0	0	0	0	0	1	0	1
Coleoptera	Tenebrionidae	Opatrum sp.	Saprophage	8.333333333	Vac	0	0	0	0	0	1	0	0	0	0	0	0	0	0	0	0	0	0	0	0	0	0	1	0	0	0	0	0	0	1	1	0	1	0	1	2
Coleoptera	Tenebrionidae	Tentyria bipunctata	Saprophage	4.166666667	Vac	0	0	0	0	0	0	0	0	0	0	0	0	0	0	0	0	0	0	1	0	0	0	0	0	0	0	1	0	0	0	0	0	0	0	1	1
Coleoptera	Tenebrionidae	Tentyria sp.	Saprophage	12.5	Acc	0	0	0	0	0	0	1	0	0	0	0	0	0	1	0	0	0	0	0	0	2	0	0	0	0	0	0	0	2	1	1	0	1	1	2	4
Coleoptera	Dermestidae	Dermestes sp.	Coprophage	4.166666667	Vac	0	0	0	0	0	0	0	1	0	0	0	0	0	0	0	0	0	0	0	0	0	0	0	0	0	0	0	0	0	0	0	1	1	0	0	1
Coleoptera	Dermestidae	Trogoderma sp.	Coprophage	16.66666667	Acc	0	0	1	1	0	0	0	0	0	0	1	0	0	0	0	0	0	0	0	0	0	0	1	0	0	0	2	1	0	0	1	0	2	1	1	4
Coleoptera	Cucujidae	Canthartus sp.	Polyphage	8.333333333	Vac	0	0	0	0	2	0	0	0	0	0	0	0	1	0	0	0	0	0	0	0	0	0	0	0	0	0	0	0	3	0	0	0	2	1	0	3
Coleoptera	Curculionidae	Coniocleonus excoriatus	Phytophage	4.166666667	Vac	0	0	0	0	0	0	0	0	0	0	0	0	0	0	0	0	0	0	0	1	0	0	0	0	0	0	0	1	0	0	0	0	0	0	1	1
Coleoptera	Curculionidae	Lixus punctiventris	Phytophage	4.166666667	Vac	0	0	0	0	0	1	0	0	0	0	0	0	0	0	0	0	0	0	0	0	0	0	0	0	0	0	0	0	0	1	0	0	1	0	0	1
Coleoptera	Chrysomelidae	Chrysomela sp.	Phytophage	16.66666667	Acc	0	0	2	0	0	0	0	1	0	0	0	0	0	1	0	0	0	0	0	0	0	0	5	0	0	0	2	0	0	1	5	1	3	1	5	9
Coleoptera	Chrysomelidae	Entomoscelis sp.	Phytophage	4.166666667	Vac	0	0	0	0	0	0	0	0	0	1	0	0	0	0	0	0	0	0	0	0	0	0	0	0	0	1	0	0	0	0	0	0	0	1	0	1
Hymenoptera	Formicidae	Camponotus sp.	Predator	4.166666667	Vac	0	0	0	0	0	0	0	0	0	0	0	0	0	0	0	0	0	0	0	0	1	0	0	0	0	0	0	0	1	0	0	0	0	0	1	1
Hymenoptera	Formicidae	Cataglyphis bicolor	Predator	58.33333333	Cst	14	0	0	0	9	2	0	1	2	0	0	0	0	0	5	5	0	2	4	1	11	7	3	1	16	2	4	1	20	9	8	7	26	12	29	67
Hymenoptera	Formicidae	Messor barbarous	Predator	12.5	Acc	2	2	0	0	0	0	0	0	0	0	0	0	0	0	0	0	3	0	0	0	0	0	0	0	5	2	0	0	0	0	0	0	4	0	3	7
Hymenoptera	Formicidae	Pheidole pallidula	Polyphage	4.166666667	Vac	0	0	0	0	0	0	1	0	0	0	0	0	0	0	0	0	0	0	0	0	0	0	0	0	0	0	0	0	0	0	1	0	1	0	0	1
Hymenoptera	Formicidae	Tapinoma nigerrimum	Predator	20.83333333	Acc	2	0	0	0	0	0	0	0	1	0	0	0	0	0	0	2	0	0	3	0	0	1	0	0	3	0	3	0	0	1	0	2	2	3	4	9
Hymenoptera	Formicidae	Tetramorium biskrense	Predator	50	Cst	4	1	0	0	2	2	1	1	0	0	0	0	0	1	0	0	5	0	2	0	3	2	2	0	9	1	2	0	5	5	3	1	11	1	14	26
Hymenoptera	Vespidae	Polistes gallicus	Predator	4.166666667	Vac	0	0	0	0	0	0	0	0	0	0	0	0	0	0	0	0	0	0	0	0	0	0	0	1	0	0	0	0	0	0	0	1	0	0	1	1
Hymenoptera	Apidae	Apis mellifica	Phytophage	29.16666667	Cmt	1	0	0	0	1	0	0	1	0	0	0	0	1	0	0	4	1	0	0	0	1	0	0	0	2	0	0	0	3	0	0	5	3	5	2	10
Hymenoptera	Apidae	Apis sp.	Phytophage	16.66666667	Acc	0	0	0	0	0	0	0	0	1	0	0	0	0	0	0	0	2	1	0	0	0	0	1	0	3	1	0	0	0	0	1	0	0	1	4	5
Hymenoptera	Apidae	Bombus pascuorum	Phytophage	4.166666667	Vac	0	0	0	0	0	0	0	0	0	0	0	0	0	0	0	2	0	0	0	0	0	0	0	0	0	0	0	0	0	0	0	2	0	2	0	2
Hymenoptera	Megachilidae	Megachille sp.	Phytophage	16.66666667	Acc	2	0	0	0	0	0	0	0	1	0	0	0	0	0	1	0	0	0	1	0	0	0	0	0	3	0	1	0	0	0	1	0	2	2	1	5
Hymenoptera	Halictidae	Halictus sp.	Phytophage	12.5	Vac	0	1	0	0	0	0	0	0	0	0	0	0	0	0	0	0	0	0	1	1	0	0	0	0	0	1	1	1	0	0	0	0	1	0	2	3
Hymenoptera	Halictidae	Sphecodes sp.	Phytophage	4.166666667	Acc	0	1	0	0	0	0	0	0	0	0	0	0	0	0	0	0	0	0	0	0	0	0	0	0	0	1	0	0	0	0	0	0	1	0	0	1
Hymenoptera	Scoliidae	Scolia sp.	Predator	25	Cmt	0	1	0	1	0	0	0	0	0	0	0	0	0	1	0	0	1	0	1	2	0	0	0	0	1	1	1	3	0	1	0	0	2	1	4	7
Hymenoptera	Sphecidae	Ammophila hirsute	Predator	4.166666667	Vac	0	0	0	0	0	1	0	0	0	0	0	0	0	0	0	0	0	0	0	0	0	0	0	0	0	0	0	0	0	1	0	0	1	0	0	1
Hymenoptera	Sphecidae	Ammophila sabulosa	Predator	4.166666667	Vac	0	0	0	0	0	0	0	0	0	0	0	0	0	0	0	0	0	0	1	0	0	0	0	0	0	0	1	0	0	0	0	0	0	0	1	1
Hymenoptera	Sphecidae	Sphex funerarius	Predator	4.166666667	Vac	0	0	0	0	0	0	0	0	0	0	0	0	0	0	0	0	0	0	0	0	1	0	0	0	0	0	0	0	1	0	0	0	0	0	1	1
Hymenoptera	Mutillidae	Mutilla sp.	Predator	4.166666667	Vac	0	0	0	0	0	0	0	0	0	0	0	0	0	0	0	0	0	1	0	0	0	0	0	0	0	1	0	0	0	0	0	0	0	0	1	1
Diptera	Tabanidae	Tabanus sp.	Polyphage	8.333333333	Vac	0	1	0	0	0	0	0	0	0	0	0	0	0	0	0	0	0	0	1	0	0	0	0	0	0	1	1	0	0	0	0	0	1	0	1	2
Diptera	Muscidae	Musca domestica	Polyphage	4.166666667	Vac	0	0	0	0	0	0	0	0	0	0	0	0	0	0	0	0	0	0	1	0	0	0	0	0	0	0	1	0	0	0	0	0	0	0	1	1
Diptera	Muscidae	Musca sp.	Polyphage	8.333333333	Vac	0	0	1	0	0	0	0	0	0	0	0	0	0	0	0	0	0	0	0	1	0	0	0	0	0	0	1	1	0	0	0	0	1	0	1	2
Diptera	Sarcophagidae	Sarcophaga sp.	Polyphage	16.66666667	Acc	0	0	0	0	0	0	1	0	1	0	0	0	0	0	0	0	0	0	0	1	1	0	0	0	1	0	0	1	1	0	1	0	1	1	2	4
