# Supplementary material for: Spatiotemporal diversity, structure and trophic guilds of insect assemblages in a semi-arid Sabkha ecosystem
Source: PeerJ. 2015 Mar 24;3:e860. doi: 10.7717/peerj.860 (PMC4375983; doi:10.7717/peerj.860)
Supplement: Table S2 — Model of total raw data (multiple individual-based abundance samples) utilized for species richness estimation using the program EstimateS 9.1.0. [file peerj-03-860-s002.txt]

*MultipleIndividuals*	12	Djendli Entomofauna
Total	*Individuals*	2	0	0
75	1
4	10	3	2	2	2	3	4	1	3	1	1	1	1	1	2	95	1	1	13	16	5	17	4	7	17	4	4	5	1	1	1	1	3	1	1	1	1	2	3	1	1	1	2	1	4	1	4	3	1	1	9	1	1	67	7	1	9	26	1	10	5	3	5	1	2	7	1	1	1	1	2	1	2	4
South	*Individuals*	2	0	0
75	1
0	1	1	0	0	0	1	0	1	0	0	0	0	0	0	2	21	0	0	3	3	0	8	0	0	1	1	0	1	0	1	1	0	1	0	0	0	0	1	0	0	1	0	0	0	0	0	0	0	0	0	0	0	0	16	5	0	3	9	0	2	3	0	3	0	0	1	0	0	0	0	0	0	0	1
South-West	*Individuals*	2	0	0
75	1
0	1	0	1	0	1	0	2	0	1	0	0	0	1	0	0	19	1	1	0	0	1	0	1	4	1	1	0	0	0	0	0	0	0	0	0	0	0	0	0	0	0	0	0	0	0	0	0	0	0	0	0	1	0	2	2	0	0	1	0	0	1	1	0	1	0	1	0	0	0	1	1	0	0	0
West	*Individuals*	2	0	0
75	1
0	0	1	0	0	0	0	1	0	0	0	0	1	0	1	0	1	0	0	4	5	0	5	0	0	15	0	1	1	0	0	0	0	1	0	0	0	0	0	1	0	0	1	0	1	0	0	2	0	0	0	2	0	0	4	0	0	3	2	0	0	0	1	1	0	0	1	0	1	0	0	1	1	1	0
North-west	*Individuals*	2	0	0
75	1
2	3	0	0	0	1	1	0	0	0	0	0	0	0	0	0	15	0	0	3	4	1	1	2	0	0	0	0	0	1	0	0	0	0	0	0	0	0	1	0	0	0	0	0	0	0	0	1	0	1	0	0	0	0	1	0	0	0	0	0	0	0	1	0	0	0	3	0	0	0	0	0	0	1	1
North	*Individuals*	2	0	0
75	1
1	0	0	0	1	0	0	0	0	1	0	1	0	0	0	0	8	0	0	1	0	0	1	1	0	0	0	0	0	0	0	0	0	0	1	0	0	0	0	0	0	0	0	0	0	2	0	0	3	0	0	0	0	1	20	0	0	0	5	0	3	0	0	0	0	0	0	0	0	1	0	0	0	0	1
North-East	*Individuals*	2	0	0
75	1
1	3	1	0	0	0	0	0	0	0	1	0	0	0	0	0	12	0	0	1	1	2	0	0	2	0	1	0	2	0	0	0	0	0	0	0	1	1	0	0	0	0	0	1	0	1	0	0	0	0	1	1	0	0	9	0	0	1	5	0	0	0	0	0	0	0	1	1	0	0	0	0	0	0	0
East	*Individuals*	2	0	0
75	1
0	0	0	0	0	0	0	1	0	0	0	0	0	0	0	0	9	0	0	0	3	1	1	0	1	0	0	1	1	0	0	0	0	0	0	0	0	0	0	2	0	0	0	1	0	1	0	1	0	0	0	5	0	0	8	0	1	0	3	0	0	1	0	1	0	0	0	0	0	0	0	0	0	0	1
South-East	*Individuals*	2	0	0
75	1
0	2	0	1	1	0	1	0	0	1	0	0	0	0	0	0	10	0	0	1	0	0	1	0	0	0	1	2	0	0	0	0	1	1	0	1	0	0	0	0	1	0	0	0	0	0	1	0	0	0	0	1	0	0	7	0	0	2	1	1	5	0	0	0	0	2	0	0	0	0	0	0	0	0	0
Spring	*Individuals*	2	0	0
75	1
1	3	2	1	0	0	2	2	1	1	0	0	0	1	0	0	29	1	0	9	5	0	9	0	5	10	2	0	3	1	0	0	1	2	1	1	1	0	0	1	0	0	0	1	0	1	1	2	2	0	1	3	0	0	26	4	1	2	11	0	3	0	1	2	1	0	2	1	0	0	0	1	0	1	1
Summer	*Individuals*	2	0	0
75	1
2	4	0	1	1	2	0	2	0	1	1	1	0	0	0	1	41	0	1	1	5	1	5	2	1	5	1	2	0	0	0	1	0	0	0	0	0	0	0	0	0	0	1	0	0	1	0	1	1	0	0	1	1	0	12	0	0	3	1	0	5	1	0	2	0	2	1	0	0	0	0	0	0	0	1
Automn	*Individuals*	2	0	0
75	1
1	3	1	0	1	0	1	0	0	1	0	0	1	0	1	1	25	0	0	3	6	4	3	2	1	2	1	2	2	0	1	0	0	1	0	0	0	1	2	2	1	1	0	1	1	2	0	1	0	1	0	5	0	1	29	3	0	4	14	1	2	4	2	1	0	0	4	0	1	1	1	1	1	1	2
