# Supplementary material for: Spatiotemporal diversity, structure and trophic guilds of insect assemblages in a semi-arid Sabkha ecosystem
Source: PeerJ. 2015 Mar 24;3:e860. doi: 10.7717/peerj.860 (PMC4375983; doi:10.7717/peerj.860)
Supplement: Table S3 — Model of raw data used for the analysis of shared species estimators and indices using EstimateS 9.1.0 based insect species abundances recorded at the eight sampled stations of Sabkha Djendli. [file peerj-03-860-s003.txt]

Djendli Entomofauna Abundances	*SampleSet*	1	1	1
75	8
Species	S	SW	W	NW	N	NE	E	SE
Anisolabis_mauritanicus	0	0	0	2	1	1	0	0
Forficula_auricularia	1	1	0	3	0	3	0	2
Acheta_domesticus	1	0	1	0	0	1	0	0
Gryllus_bimaculatus	0	1	0	0	0	0	0	1
Gryllus_campestris	0	0	0	0	1	0	0	1
Gryllus_sp	0	1	0	1	0	0	0	0
Acrotylus_patruelis	1	0	0	1	0	0	0	1
Calliptamus_barbarus	0	2	1	0	0	0	1	0
Ephippiger_sp	1	0	0	0	0	0	0	0
Oedipoda_fuscocincta	0	1	0	0	1	0	0	1
Sphingonotus_rubescens	0	0	0	0	0	1	0	0
Sphingonotus_sp	0	0	0	0	1	0	0	0
Lygaeus_sexatilis	0	0	1	0	0	0	0	0
Cicadela_variabilis	0	1	0	0	0	0	0	0
Calomera_littoralis	0	0	1	0	0	0	0	0
Cassolaia_maura	2	0	0	0	0	0	0	0
Calathus_circumseptus	21	19	1	15	8	12	9	10
Calathus_sp	0	1	0	0	0	0	0	0
Macrothorax_morbillosus	0	1	0	0	0	0	0	0
Carabus_sp	3	0	4	3	1	1	0	1
Scarites_laevigatus	3	0	5	4	0	1	3	0
Scarites_sp	0	1	0	1	0	2	1	0
Zabrus_sp	8	0	5	1	1	0	1	1
Geotrupes_sp	0	1	0	2	1	0	0	0
Geotrogus_sp	0	4	0	0	0	2	1	0
Anomala_dubia	1	1	15	0	0	0	0	0
Bubas_bison	1	1	0	0	0	1	0	1
Gymnopleurus_flagellatus	0	0	1	0	0	0	1	2
Onthophagus_taurus	1	0	1	0	0	2	1	0
Oxythyrea_funesta	0	0	0	1	0	0	0	0
Scarabaeus_sacer	1	0	0	0	0	0	0	0
Scarabaeus_sp	1	0	0	0	0	0	0	0
Silpha_opaca	0	0	0	0	0	0	0	1
Staphylinus_olens	1	0	1	0	0	0	0	1
Cetonia_ablonga	0	0	0	0	1	0	0	0
Cetonia_funeraria	0	0	0	0	0	0	0	1
Cantharis_sp	0	0	0	0	0	1	0	0
Mylabris_crocata	0	0	0	0	0	1	0	0
Mylabris_quadripunctata	1	0	0	1	0	0	0	0
Mylabris_variabilis	0	0	1	0	0	0	2	0
Adesmia_microcephala	0	0	0	0	0	0	0	1
Blaps_mortisaga	1	0	0	0	0	0	0	0
Blaps_nitens	0	0	1	0	0	0	0	0
Opatrum_sp	0	0	0	0	0	1	1	0
Tentyria_bipunctata	0	0	1	0	0	0	0	0
Tentyria_sp	0	0	0	0	2	1	1	0
Dermestes_sp	0	0	0	0	0	0	0	1
Trogoderma_sp	0	0	2	1	0	0	1	0
Canthartus_sp	0	0	0	0	3	0	0	0
Coniocleonus_excoriatus	0	0	0	1	0	0	0	0
Lixus_punctiventris	0	0	0	0	0	1	0	0
Chrysomela_sp	0	0	2	0	0	1	5	1
Entomoscelis_sp	0	1	0	0	0	0	0	0
Camponotus_sp	0	0	0	0	1	0	0	0
Cataglyphis_bicolor	16	2	4	1	20	9	8	7
Messor_barbarous	5	2	0	0	0	0	0	0
Pheidole_pallidula	0	0	0	0	0	0	1	0
Tapinoma_nigerrimum	3	0	3	0	0	1	0	2
Tetramorium_biskrense	9	1	2	0	5	5	3	1
Polistes_gallicus	0	0	0	0	0	0	0	1
Apis_mellifica	2	0	0	0	3	0	0	5
Apis_sp	3	1	0	0	0	0	1	0
Bombus_pascuorum	0	0	0	0	0	0	0	2
Megachille_sp	3	0	1	0	0	0	1	0
Halictus_sp	0	1	1	1	0	0	0	0
Sphecodes_sp	0	1	0	0	0	0	0	0
Scolia_sp	1	1	1	3	0	1	0	0
Ammophila_hirsute	0	0	0	0	0	1	0	0
Ammophila_sabulosa	0	0	1	0	0	0	0	0
Sphex_funerarius	0	0	0	0	1	0	0	0
Mutilla_sp	0	1	0	0	0	0	0	0
Tabanus_sp	0	1	1	0	0	0	0	0
Musca_domestica	0	0	1	0	0	0	0	0
Musca_sp	0	0	1	1	0	0	0	0
Sarcophaga_sp	1	0	0	1	1	0	1	0
