# Supplementary material for: Spatiotemporal diversity, structure and trophic guilds of insect assemblages in a semi-arid Sabkha ecosystem
Source: PeerJ. 2015 Mar 24;3:e860. doi: 10.7717/peerj.860 (PMC4375983; doi:10.7717/peerj.860)
Supplement: Table S4 — Daily mean temperatures, precipitation, mean humidity, mean wind speed, and indicator for occurrence of rain in the Sabkha of Djendli (Batna, northeast Algeria) during 2006. [file peerj-03-860-s004.txt]

Date	Temperature	Humidity	Precipitation	Wind	Raindays
2006-01-01	8.7	67	0	20	1
2006-01-02	3.6	69	0.51	13.9	0
2006-01-03	3.1	79	0.51	19.4	1
2006-01-04	3.8	73	3.05	19.8	1
2006-01-05	2.3	75	0	9.8	0
2006-01-06	1.6	65	0	4.6	0
2006-01-07	2.4	63	0	8.7	0
2006-01-08	0.7	87	0	3.9	1
2006-01-09	5.3	91	7.87	9.3	1
2006-01-10	5.6	83	2.03	1.7	1
2006-01-11	2.5	-	0.76	7.2	1
2006-01-12	3.9	76	0.51	4.1	0
2006-01-13	3.1	71	0	5	0
2006-01-14	4.1	65	0	5.4	0
2006-01-15	1.6	75	0	5.4	0
2006-01-16	4.2	57	0	12	0
2006-01-17	3.7	61	0	7.4	0
2006-01-18	2.8	65	0	2.6	0
2006-01-19	3.1	81	0	14.8	1
2006-01-20	7.2	76	0	14.1	0
2006-01-21	7.8	86	0.25	12.6	1
2006-01-22	7.1	82	3.05	15.7	1
2006-01-23	3.4	77	1.02	17.2	0
2006-01-24	2.5	77	0	18.3	1
2006-01-25	3.3	62	0	8.9	0
2006-01-26	2.2	64	0	10.9	0
2006-01-27	4.2	69	0	12.4	0
2006-01-28	10.2	52	0	21.7	0
2006-01-29	10.4	67	0	14.8	1
2006-01-30	5.1	91	8.89	13.1	1
2006-01-31	5.2	86	23.88	9.3	1
2006-02-01	7.4	83	1.02	8.9	1
2006-02-02	6.7	82	0	4.3	0
2006-02-03	7.4	73	0	7.2	0
2006-02-04	7.2	77	0	13.3	1
2006-02-05	6.5	85	4.06	17.2	1
2006-02-06	4.8	81	0	14.6	1
2006-02-07	5.1	77	0	12.6	0
2006-02-08	4.5	77	0	5	0
2006-02-09	5.8	58	0	6.9	0
2006-02-10	6.7	59	0	7.8	0
2006-02-11	6.5	70	0	5.2	0
2006-02-12	6.4	67	0	11.3	0
2006-02-13	5.1	63	0	13.7	0
2006-02-14	5.4	64	0	5.4	0
2006-02-15	5.8	59	0	6.5	0
2006-02-16	7.6	51	0	15.6	0
2006-02-17	9.3	55	0	13.3	0
2006-02-18	9.2	58	0	11.9	0
2006-02-19	8.1	51	0	14.4	0
2006-02-20	7.7	52	0	18.1	0
2006-02-21	6.9	50	0	18.9	0
2006-02-22	5.3	73	0	15.9	1
2006-02-23	5.6	86	26.92	29.3	1
2006-02-24	5.2	70	8.89	19.6	0
2006-02-25	4.2	61	0	20.4	0
2006-02-26	5.6	53	0	25.4	0
2006-02-27	5.7	58	0	29.3	0
2006-02-28	6	59	0	11.1	0
2006-03-01	10	50	0	19.8	0
2006-03-02	8.7	64	0	16.7	1
2006-03-03	7.1	55	0	10.6	0
2006-03-04	9.9	56	0	10.2	0
2006-03-05	11.4	41	0	40.6	1
2006-03-06	3.4	64	0	28.7	1
2006-03-07	3.9	72	0.25	26.1	0
2006-03-08	7.4	67	0	15	0
2006-03-09	10.5	47	0	10.9	0
2006-03-10	9.5	58	0	21.5	0
2006-03-11	6.8	61	0	25.2	1
2006-03-12	6.8	65	0	21.9	0
2006-03-13	6.4	58	0	23	0
2006-03-14	6.2	50	0	8.9	0
2006-03-15	9.8	46	0	9.1	0
2006-03-16	12.1	45	0	9.3	0
2006-03-17	12.6	48	0	6.7	0
2006-03-18	17.9	26	0	20.2	0
2006-03-19	15.1	48	0	13.3	0
2006-03-20	14.7	50	0	10.4	0
2006-03-21	15.6	36	0	16.5	1
2006-03-22	10.3	68	5.08	21.7	1
2006-03-23	11.1	55	0	15.9	0
2006-03-24	14.7	45	0	17.4	0
2006-03-25	13.2	57	0	13.1	0
2006-03-26	13.2	54	0	7	0
2006-03-27	16.8	43	0	10.4	0
2006-03-28	16.2	48	0	13.1	0
2006-03-29	14.1	58	0	7.2	0
2006-03-30	13.8	44	0	5.2	0
2006-03-31	17	37	0	7.8	0
2006-04-01	18.6	37	0	10.2	0
2006-04-02	16.6	37	0	9.8	0
2006-04-03	15.7	44	0	7.8	0
2006-04-04	18.7	43	0	8.7	0
2006-04-05	18.9	31	0	18	0
2006-04-06	15.3	51	0	12.4	0
2006-04-07	14.5	49	0	10.7	0
2006-04-08	15.6	46	0	9.6	0
2006-04-09	22.2	23	0	31.9	0
2006-04-10	24.3	21	0	23.3	0
2006-04-11	19.4	48	0	21.9	0
2006-04-12	13.9	55	0	11.1	0
2006-04-13	9.6	57	0	12.8	0
2006-04-14	12.3	45	0	9.8	0
2006-04-15	17.9	38	0	10.9	0
2006-04-16	21.3	-	0	11.9	0
2006-04-17	16.8	44	0	17.6	0
2006-04-18	11.4	69	10.92	19.3	1
2006-04-19	12.7	54	0	9.4	0
2006-04-20	14.6	56	0	11.1	1
2006-04-21	13.3	65	3.05	9.3	1
2006-04-22	16.9	51	0	10.4	0
2006-04-23	20.3	36	0	18.3	0
2006-04-24	19.7	39	0	23.7	0
2006-04-25	15.4	72	4.06	20.7	1
2006-04-26	12.2	89	18.03	12.2	1
2006-04-27	13.1	77	22.1	13.5	1
2006-04-28	12	80	0	7.6	1
2006-04-29	11.5	75	0	8	1
2006-04-30	13.2	60	0.51	8.7	0
2006-05-01	17.2	49	0	9.8	0
2006-05-02	17.8	57	0	11.5	1
2006-05-03	16.6	62	0	15	1
2006-05-04	15.1	75	19.05	14.3	0
2006-05-05	14.2	83	0	5.2	1
2006-05-06	14.6	76	8.89	13.3	1
2006-05-07	15	73	0	5.6	1
2006-05-08	16.9	65	0.51	8.3	0
2006-05-09	17.6	64	0	13	0
2006-05-10	15.8	79	0	3.5	0
2006-05-11	19	69	0	12.8	1
2006-05-12	19.2	70	18.03	4.1	0
2006-05-13	21.4	64	0	7	0
2006-05-14	21.1	64	0	5.6	0
2006-05-15	21.8	58	0	8.1	0
2006-05-16	20.6	68	0	5.2	0
2006-05-17	23.7	57	0	9.3	0
2006-05-18	24.7	48	0	7.2	0
2006-05-19	24.5	46	0	13.3	0
2006-05-20	24.8	52	3.05	10.4	0
2006-05-21	27.1	31	0	21.1	0
2006-05-22	28.3	27	0	18.1	0
2006-05-23	25.8	33	0	16.1	0
2006-05-24	17.7	66	0	19.3	0
2006-05-25	16.4	60	0	18.1	0
2006-05-26	20.6	50	0	7.6	0
2006-05-27	21.9	55	0	9.4	1
2006-05-28	23.2	55	0.51	5.6	0
2006-05-29	23.6	47	0	15.2	1
2006-05-30	21.4	58	5.08	12.4	0
2006-05-31	16.9	78	3.05	12	1
2006-06-01	12.1	65	34.04	15	1
2006-06-02	13.8	38	0	12.8	0
2006-06-03	13.8	46	0	14.6	0
2006-06-04	14	49	0	9.1	0
2006-06-05	17.6	43	0	10.4	0
2006-06-06	20.9	36	0	12.8	0
2006-06-07	21.7	38	0	8.9	0
2006-06-08	23.3	33	0	8.3	0
2006-06-09	24.6	35	0	16.5	0
2006-06-10	22.8	55	0	12.6	1
2006-06-11	20.7	57	9.91	13.7	1
2006-06-12	21.2	56	0	8.3	0
2006-06-13	22	55	0	10.9	1
2006-06-14	24	48	0	9.6	0
2006-06-15	26.2	38	0	8.7	0
2006-06-16	27.9	32	0	15	0
2006-06-17	31.4	21	0	30.9	0
2006-06-18	31.4	14	0	28.2	0
2006-06-19	29.1	17	0	18.5	0
2006-06-20	27.5	22	0	12.8	0
2006-06-21	28.9	22	0	11.9	0
2006-06-22	31.3	17	0	17.4	0
2006-06-23	31.8	18	0	18.5	0
2006-06-24	30.4	22	0	15.9	0
2006-06-25	30.8	25	0	16.1	0
2006-06-26	31.9	21	0	15.7	0
2006-06-27	32.1	18	0	19.8	0
2006-06-28	33.9	17	0	18.3	0
2006-06-29	27.8	37	0	14.1	0
2006-06-30	26.9	39	0	12.6	0
2006-07-01	26.4	37	0	9.8	0
2006-07-02	27.4	26	0	11.5	0
2006-07-03	28.6	28	0	13.3	1
2006-07-04	28.3	35	2.03	19.6	1
2006-07-05	29.5	30	1.02	16.9	1
2006-07-06	28.9	32	0	25.4	0
2006-07-07	28.6	34	0	16.5	0
2006-07-08	24.8	46	0	14.1	0
2006-07-09	25.5	30	0	10.6	0
2006-07-10	25.1	30	0	16.3	0
2006-07-11	25.1	32	0	12.6	0
2006-07-12	25.6	39	0	11.1	0
2006-07-13	26.5	35	0	12.4	0
2006-07-14	27.3	35	0	12.2	0
2006-07-15	25.3	46	0	13.7	1
2006-07-16	24.4	53	2.03	12.2	0
2006-07-17	23.7	52	0	11.1	0
2006-07-18	24.9	46	0	9.6	0
2006-07-19	26.5	41	0	12.4	0
2006-07-20	27.7	30	0	12.4	0
2006-07-21	27.1	24	0	10.9	0
2006-07-22	26.5	24	0	11.7	0
2006-07-23	27.2	27	0	12.4	0
2006-07-24	25.9	34	0	12.6	0
2006-07-25	26.6	35	0	13.5	0
2006-07-26	27.3	29	0	14.4	0
2006-07-27	28.1	24	0	15.6	0
2006-07-28	28.6	27	0	14.1	0
2006-07-29	29.2	31	0	15.9	0
2006-07-30	27.1	36	0	12.4	0
2006-07-31	26.4	28	0	9.1	0
2006-08-01	28.8	25	0	10.6	0
2006-08-02	27.4	33	0	9.6	0
2006-08-03	27.8	35	0	13	0
2006-08-04	24.1	51	0	15.6	0
2006-08-05	23.4	42	0	9.8	0
2006-08-06	24.6	45	0	13.7	0
2006-08-07	22.9	40	0	9.6	0
2006-08-08	22.3	52	0	13.9	1
2006-08-09	20.4	63	2.03	17.4	1
2006-08-10	21.8	48	0	8.3	0
2006-08-11	23.9	43	0	13.3	0
2006-08-12	26.4	32	0	9.4	0
2006-08-13	25.7	38	0	10.7	0
2006-08-14	27.7	42	0	11.7	0
2006-08-15	28.6	37	0	14.3	0
2006-08-16	27.7	39	0	10.6	0
2006-08-17	27.5	45	0	8.9	0
2006-08-18	30.3	30	0	20.2	0
2006-08-19	31.4	29	0	21.9	0
2006-08-20	32.6	21	0	17.4	0
2006-08-21	26.5	56	0	11.5	0
2006-08-22	27.5	38	0	12.8	0
2006-08-23	29.2	30	0	18.5	0
2006-08-24	29.7	28	0	17.6	0
2006-08-25	27.2	44	0	12	0
2006-08-26	24	57	1.02	13.7	0
2006-08-27	23.3	53	0	14.8	0
2006-08-28	22.9	49	0	11.7	0
2006-08-29	23.8	41	0	13.3	0
2006-08-30	25	35	0	13.1	0
2006-08-31	23.1	52	0	12.2	0
2006-09-01	22.8	49	0	10.6	0
2006-09-02	21.9	41	0	11.1	0
2006-09-03	23.8	35	0	10.9	0
2006-09-04	23.4	35	0	7.6	0
2006-09-05	24.2	38	0	9.1	0
2006-09-06	24.9	37	0	10.2	0
2006-09-07	24.5	45	0	10.4	1
2006-09-08	22.1	63	1.02	12.6	1
2006-09-09	20.4	74	5.08	10.7	1
2006-09-10	19.3	81	2.03	8.5	1
2006-09-11	20.7	67	0	8.7	1
2006-09-12	21.4	61	0	10.7	0
2006-09-13	21.2	70	0	13.3	1
2006-09-14	19.7	78	6.1	16.1	1
2006-09-15	17.5	59	2.03	21.3	0
2006-09-16	14.7	66	0	15.6	0
2006-09-17	16.3	62	0	13.9	0
2006-09-18	18.4	54	0	11.1	0
2006-09-19	19.2	51	0	13.7	0
2006-09-20	20.3	52	0	11.5	0
2006-09-21	22.1	50	0	10.6	0
2006-09-22	22.9	47	0	10.7	0
2006-09-23	24.2	43	0	8.9	0
2006-09-24	23.8	42	0	16.5	0
2006-09-25	20.7	51	0	21.5	0
2006-09-26	16.6	58	0	18.5	0
2006-09-27	15.5	64	0	15	0
2006-09-28	16.7	46	0	12	0
2006-09-29	19.6	40	0	11.3	0
2006-09-30	20.7	37	0	12.6	0
2006-10-01	22.4	35	0	10.9	0
2006-10-02	24.3	30	0	15.2	0
2006-10-03	25.7	25	0	13.1	0
2006-10-04	23.4	36	0	18.1	0
2006-10-05	16.5	60	0	18.1	0
2006-10-06	14.1	63	0.25	15.4	0
2006-10-07	15.3	55	0	9.6	0
2006-10-08	17.1	47	0	13.3	0
2006-10-09	17.9	47	0	12.8	0
2006-10-10	18.2	41	0	10.6	0
2006-10-11	19.3	42	0	12.4	0
2006-10-12	17.5	57	0	15.9	0
2006-10-13	18.5	47	0	23	0
2006-10-14	16.1	70	0	14.4	0
2006-10-15	14.3	71	0	11.7	0
2006-10-16	14.4	59	0	10	0
2006-10-17	17.9	53	0	7.4	0
2006-10-18	19.6	47	0	19.3	0
2006-10-19	17.7	70	0	11.7	0
2006-10-20	16.7	61	2.03	14.3	0
2006-10-21	17.9	52	0	13	0
2006-10-22	20.2	38	0	15.9	0
2006-10-23	23.1	30	0	17	0
2006-10-24	21.7	35	0	11.3	0
2006-10-25	20.3	32	0	14.8	0
2006-10-26	19.9	31	0	13.7	0
2006-10-27	19.9	32	0	8.7	0
2006-10-28	18.2	38	0	10	0
2006-10-29	17.6	38	0	11.7	0
2006-10-30	17.2	33	0	12.6	0
2006-10-31	16.8	32	0	8.3	0
2006-11-01	16.1	38	0	14.6	0
2006-11-02	14.9	59	0	13.1	1
2006-11-03	12.9	89	1.02	6.7	1
2006-11-04	11.5	89	17.02	18.9	1
2006-11-05	11.9	84	12.95	11.7	1
2006-11-06	10.6	76	0	8	0
2006-11-07	10.3	73	0	7.8	0
2006-11-08	9.9	67	0	7.4	0
2006-11-09	8.9	69	0	7.2	0
2006-11-10	9.4	60	0	6.7	0
2006-11-11	10.6	67	0	4.1	0
2006-11-12	11.3	65	0	10.2	0
2006-11-13	11.9	73	0	12	1
2006-11-14	12.3	66	0	6.5	0
2006-11-15	11.1	59	0	8	0
2006-11-16	11.9	46	0	8	0
2006-11-17	11.9	47	0	9.4	0
2006-11-18	12.4	50	0	6.7	0
2006-11-19	11.4	48	0	6.1	0
2006-11-20	11.3	52	0	7.8	0
2006-11-21	9.6	66	0	13	0
2006-11-22	11.2	69	0	20.9	0
2006-11-23	12.3	69	0	12	0
2006-11-24	11.8	64	0	6.5	0
2006-11-25	11.4	52	0	7.2	0
2006-11-26	12.6	47	0	5.7	0
2006-11-27	11.3	67	0	7.6	0
2006-11-28	10.2	72	0	5.9	0
2006-11-29	9.1	72	0	9.8	0
2006-11-30	10.6	81	0	7.8	1
2006-12-01	10.4	70	0.51	11.5	0
2006-12-02	8.1	68	0	8.9	0
2006-12-03	8.1	73	0	9.6	0
2006-12-04	10.1	70	0	9.8	0
2006-12-05	9.6	68	0	8.3	0
2006-12-06	8.8	58	0	21.5	0
2006-12-07	7.7	76	0.25	25.4	1
2006-12-08	6.8	75	2.03	8.7	0
2006-12-09	8.4	59	0	13	0
2006-12-10	6.1	86	0	2.8	1
2006-12-11	6.7	90	2.03	2.8	0
2006-12-12	6.9	89	0	7.8	0
2006-12-13	6.9	86	0	12	1
2006-12-14	6.8	85	19.05	7.6	1
2006-12-15	6.4	81	0	7.2	0
2006-12-16	5.6	94	0	4.6	1
2006-12-17	7.8	92	7.87	12	1
2006-12-18	8.9	78	5.08	11.1	0
2006-12-19	7.1	74	0	12.4	0
2006-12-20	7.2	74	0	11.7	0
2006-12-21	5.6	74	0	9.8	0
2006-12-22	6.3	76	0	10	0
2006-12-23	4.3	83	0	12.8	1
2006-12-24	3.4	82	0	12	1
2006-12-25	7.6	88	3.05	18	1
2006-12-26	7.1	85	2.03	5.9	0
2006-12-27	4.7	91	0	6.3	0
2006-12-28	5.3	80	0	6.3	0
2006-12-29	4.2	86	0	5.4	0
2006-12-30	4	83	0	2	0
2006-12-31	4.2	78	0	7.4	0
