# Supplementary material for: Spatiotemporal diversity, structure and trophic guilds of insect assemblages in a semi-arid Sabkha ecosystem
Source: PeerJ. 2015 Mar 24;3:e860. doi: 10.7717/peerj.860 (PMC4375983; doi:10.7717/peerj.860)
Supplement: Table S5 — Diversity statistics (accumulated species and individuals, richness estimators, species diversity indices) computed by EstimateS 9 based on total captures of insects in Sabkha Djendli (northeast Algeria). [file peerj-03-860-s005.txt]

Individuals	S(est)	S(est) 95% CI Lower Bound	S(est) 95% CI Upper Bound	S(est) SD	S Mean (runs)	Singletons Mean	Singletons SD (runs)	Doubletons Mean	Doubletons SD (runs)	ACE Mean	ACE SD (runs)	Chao 1 Mean	Chao 1 95% CI Lower Bound	Chao 1 95% CI Upper Bound	Chao 1 SD (analytical)	Alpha Mean	Alpha SD (analytical)	Shannon Mean	Shannon SD (runs)	Shannon Exponential Mean	Shannon Exponential SD (runs)	Simpson Inv Mean	Simpson Inv SD (runs)
1	1	0.45	1.55	0.28	1	1	0	0	0	1	0	1	1	2.55	0.31	5766.5	309655.63	0	0	1	0	1	0
2	1.92	0.92	2.91	0.51	1.99	1.98	0.2	0.01	0.1	2.49	0.15	2.49	2.03	8.74	1.1	12844.9	517315.13	0.69	0.07	1.99	0.1	1.99	0.1
3	2.76	1.39	4.14	0.7	2.67	2.34	0.95	0.33	0.47	4.01	1.42	4.01	2.91	13.92	2.01	13040.37	428786.8	0.95	0.22	2.63	0.52	2.6	0.57
4	3.55	1.87	5.24	0.86	3.32	2.64	1.36	0.68	0.68	5.47	2.74	5.47	3.65	18.6	2.82	12847.48	387986.96	1.15	0.24	3.24	0.72	3.17	0.76
5	4.3	2.35	6.25	0.99	4.22	3.46	1.41	0.74	0.66	7.84	4.14	7.84	4.92	26.07	4.11	11098.17	268070.03	1.39	0.21	4.1	0.8	3.99	0.86
6	5	2.82	7.18	1.11	5.2	4.42	1.39	0.76	0.65	10.98	5.78	10.98	6.36	35.98	5.92	15771.91	388793.09	1.61	0.17	5.05	0.82	4.89	0.91
7	5.66	3.29	8.04	1.21	5.79	4.76	1.61	0.85	0.77	12.42	7.03	12.42	7.2	39.85	6.58	9644.84	203662.13	1.69	0.2	5.54	1.04	5.28	1.17
8	6.3	3.75	8.85	1.3	6.41	5.16	1.81	0.97	0.86	14.13	8.43	14.13	8.1	44.32	7.37	6582.37	121510.8	1.78	0.22	6.06	1.25	5.71	1.41
9	6.91	4.21	9.62	1.38	7.11	5.68	1.93	1.05	0.93	16.66	10.54	16.66	9.34	50.86	8.58	8554.08	171961.36	1.88	0.21	6.67	1.37	6.24	1.56
10	7.5	4.65	10.35	1.45	7.84	6.16	2.05	1.28	1.03	18.74	12.83	18.74	10.52	55.14	9.33	7241.73	130959.34	1.98	0.2	7.35	1.42	6.85	1.61
11	8.07	5.09	11.05	1.52	8.45	6.57	2.07	1.35	0.91	19.23	12.16	19.23	11	56.89	9.53	3304.96	54127.71	2.04	0.19	7.84	1.51	7.22	1.71
12	8.62	5.53	11.72	1.58	8.94	6.88	2.09	1.34	0.96	20.6	11.69	20.6	11.69	60.76	10.23	1335.27	19857.99	2.08	0.2	8.16	1.63	7.38	1.87
13	9.16	5.95	12.36	1.64	9.54	7.36	2.21	1.21	0.89	23.24	11.75	23.24	12.79	69.37	11.86	24.33	19.77	2.14	0.2	8.63	1.71	7.72	1.89
14	9.68	6.37	12.99	1.69	10.14	7.81	2.3	1.25	0.88	25.36	12.59	25.36	13.81	75.2	12.94	24.16	18.47	2.19	0.2	9.09	1.8	8.05	1.97
15	10.19	6.78	13.6	1.74	10.76	8.34	2.43	1.17	0.83	29.53	16.81	29.53	15.65	85.72	14.97	24.04	17.16	2.24	0.19	9.55	1.84	8.34	1.96
16	10.69	7.19	14.19	1.79	11.21	8.68	2.49	1.18	0.88	31.95	18.51	31.95	16.8	91.29	16.03	22.97	15.37	2.26	0.2	9.78	1.98	8.38	2.13
17	11.18	7.58	14.77	1.83	11.69	8.93	2.36	1.23	0.94	33.57	19.4	33.57	17.75	93.95	16.48	20.24	11.48	2.3	0.18	10.11	1.86	8.58	1.97
18	11.65	7.97	15.33	1.88	12.07	9.12	2.18	1.33	1.04	33.79	17.77	33.79	18	94.31	16.5	18.46	9.41	2.31	0.19	10.29	1.92	8.64	2.04
19	12.12	8.36	15.89	1.92	12.43	9.35	2.27	1.32	1.14	35.89	19.96	35.89	18.95	100.03	17.57	17.87	8.64	2.32	0.21	10.44	2.1	8.65	2.18
20	12.58	8.74	16.43	1.96	12.71	9.46	2.24	1.34	1.08	35.61	18.69	35.61	18.96	99.34	17.39	17.05	7.85	2.33	0.21	10.51	2.19	8.58	2.26
21	13.03	9.11	16.96	2	13.19	9.76	2.26	1.52	1.25	37.06	21.51	37.06	19.87	101.72	17.77	17.11	7.57	2.36	0.22	10.8	2.3	8.74	2.37
22	13.48	9.48	17.48	2.04	13.59	10.04	2.22	1.5	1.25	39.39	23.01	39.39	20.99	106.92	18.75	16.71	7.06	2.38	0.2	10.98	2.13	8.73	2.12
23	13.92	9.84	17.99	2.08	13.97	10.23	2.25	1.6	1.16	38.63	22.05	38.63	20.87	105.28	18.33	16.52	6.73	2.39	0.19	11.16	2.11	8.75	2.06
24	14.35	10.2	18.49	2.12	14.43	10.52	2.44	1.75	1.17	39.39	24.86	39.39	21.52	105.98	18.37	16.86	6.72	2.42	0.19	11.45	2.2	8.89	2.1
25	14.77	10.55	18.99	2.15	14.88	10.77	2.24	1.89	1.23	39.36	22.12	39.36	21.76	104.97	18.1	16.65	6.36	2.44	0.18	11.7	2.1	9	2.08
26	15.19	10.9	19.48	2.19	15.4	11.17	2.32	1.96	1.23	40.45	21.18	40.45	22.28	108.95	18.83	17.01	6.33	2.47	0.19	12.01	2.2	9.15	2.19
27	15.6	11.24	19.95	2.22	15.82	11.37	2.3	2.12	1.3	41.15	23.09	41.15	22.92	108.85	18.72	17.04	6.17	2.49	0.18	12.25	2.2	9.28	2.25
28	16	11.58	20.43	2.26	16.24	11.68	2.33	2.12	1.34	42.88	23.16	42.88	23.76	113.11	19.52	17.15	6.05	2.51	0.18	12.47	2.27	9.38	2.31
29	16.4	11.91	20.89	2.29	16.72	11.99	2.42	2.22	1.21	41.94	18.49	41.94	23.59	110.58	18.94	17.58	6.1	2.53	0.18	12.79	2.43	9.59	2.46
30	16.79	12.24	21.35	2.32	17.03	12.13	2.41	2.21	1.14	42.43	18.75	42.43	23.93	111.91	19.14	17.36	5.86	2.54	0.18	12.94	2.4	9.65	2.4
31	17.18	12.57	21.8	2.36	17.43	12.42	2.44	2.25	1.23	44.22	19.84	44.22	24.79	116.44	19.98	17.39	5.72	2.56	0.18	13.12	2.41	9.69	2.36
32	17.57	12.89	22.25	2.39	17.74	12.5	2.52	2.39	1.33	45.07	23.28	45.07	25.42	117.11	20.04	17.25	5.53	2.57	0.18	13.27	2.4	9.74	2.32
33	17.95	13.21	22.68	2.42	18.06	12.65	2.64	2.5	1.35	45.75	24.35	45.75	25.89	117.94	20.15	17.18	5.39	2.58	0.17	13.36	2.36	9.69	2.25
34	18.32	13.52	23.12	2.45	18.55	13.02	2.66	2.56	1.32	46.51	22.46	46.51	26.32	120.39	20.58	17.43	5.36	2.6	0.16	13.63	2.24	9.79	2.15
35	18.69	13.83	23.54	2.48	18.99	13.36	2.63	2.6	1.4	48.76	24.68	48.76	27.41	125.64	21.56	17.66	5.33	2.61	0.17	13.85	2.32	9.87	2.21
36	19.05	14.14	23.97	2.51	19.46	13.71	2.71	2.66	1.41	49.96	25.01	49.96	28.17	127.7	21.89	18.01	5.35	2.63	0.17	14.11	2.39	9.97	2.25
37	19.41	14.45	24.38	2.53	19.76	13.86	2.67	2.75	1.37	48.42	19.68	48.42	27.72	123.42	20.99	17.92	5.22	2.64	0.17	14.19	2.36	9.94	2.14
38	19.77	14.75	24.79	2.56	20.13	14.14	2.84	2.78	1.31	49.92	21.63	49.92	28.51	126.65	21.57	18.05	5.17	2.65	0.16	14.31	2.35	9.9	2.09
39	20.12	15.04	25.2	2.59	20.46	14.37	2.85	2.8	1.35	51.05	21.72	51.05	29.04	129.99	22.19	18.03	5.07	2.65	0.15	14.39	2.25	9.83	2
40	20.47	15.34	25.6	2.62	20.74	14.43	2.94	2.93	1.46	51.5	23.33	51.5	29.65	128.18	21.74	18	4.98	2.66	0.16	14.53	2.39	9.91	2.09
41	20.81	15.63	25.99	2.64	21.05	14.52	2.9	3.04	1.5	51.8	24.06	51.8	29.99	128.06	21.66	17.94	4.88	2.68	0.16	14.7	2.33	10.01	2.06
42	21.15	15.92	26.39	2.67	21.43	14.74	2.75	3.1	1.56	53.25	24.87	53.25	30.94	129.52	21.86	18.03	4.82	2.69	0.15	14.9	2.28	10.12	2.07
43	21.49	16.21	26.77	2.7	21.63	14.67	2.84	3.24	1.36	49.53	17.85	49.53	29.57	120.11	19.96	17.85	4.69	2.69	0.15	14.97	2.31	10.15	2.09
44	21.82	16.49	27.15	2.72	22.02	14.9	2.87	3.33	1.33	49.63	17.14	49.63	29.94	118.75	19.61	18.07	4.69	2.71	0.15	15.18	2.39	10.25	2.14
45	22.15	16.77	27.53	2.74	22.18	14.85	2.87	3.48	1.48	49.14	17.09	49.14	29.91	116.66	19.15	17.82	4.55	2.71	0.16	15.18	2.43	10.19	2.13
46	22.48	17.05	27.9	2.77	22.38	14.94	2.95	3.47	1.55	50.01	17.94	50.01	30.33	118.85	19.56	17.65	4.43	2.71	0.15	15.15	2.34	10.07	2.02
47	22.8	17.32	28.27	2.79	22.69	15.09	3.01	3.61	1.53	49.7	16.56	49.7	30.52	116.37	18.99	17.73	4.4	2.71	0.16	15.24	2.4	10.04	2.04
48	23.12	17.6	28.63	2.82	22.99	15.18	3.19	3.75	1.57	50.2	18.06	50.2	30.93	116.79	19.02	17.78	4.35	2.72	0.15	15.36	2.37	10.06	2.01
49	23.43	17.87	29	2.84	23.21	15.26	3.17	3.83	1.54	50.28	18.3	50.28	31.13	116.15	18.85	17.67	4.26	2.72	0.15	15.35	2.31	9.96	1.95
50	23.74	18.13	29.35	2.86	23.53	15.41	3.26	4	1.62	50.77	19.62	50.77	31.55	116.44	18.84	17.76	4.23	2.72	0.15	15.42	2.31	9.91	1.95
51	24.05	18.4	29.7	2.88	23.8	15.5	3.32	3.97	1.65	51.48	19.37	51.48	31.97	118.08	19.12	17.76	4.18	2.74	0.14	15.58	2.18	10	1.81
52	24.36	18.66	30.05	2.91	24.22	15.77	3.45	4.04	1.69	52.88	20.26	52.88	32.74	121.06	19.64	18.02	4.2	2.75	0.13	15.82	2.11	10.13	1.73
53	24.66	18.92	30.4	2.93	24.61	16.04	3.36	4.1	1.6	53.13	19.54	53.13	33.15	120.27	19.4	18.21	4.19	2.76	0.13	16	2.06	10.21	1.73
54	24.96	19.18	30.74	2.95	24.97	16.28	3.43	4.14	1.58	54.05	20.04	54.05	33.73	121.98	19.68	18.42	4.2	2.77	0.14	16.17	2.25	10.28	1.9
55	25.26	19.44	31.08	2.97	25.21	16.3	3.42	4.13	1.72	54.67	20.7	54.67	34.07	123.69	19.97	18.42	4.16	2.78	0.15	16.32	2.4	10.4	2
56	25.55	19.69	31.41	2.99	25.62	16.63	3.47	4.13	1.7	56.52	22.55	56.52	34.98	128.14	20.8	18.68	4.18	2.79	0.15	16.5	2.49	10.47	2.08
57	25.84	19.94	31.74	3.01	25.93	16.81	3.42	4.13	1.82	58.14	24.22	58.14	35.68	132.84	21.69	18.77	4.15	2.8	0.15	16.67	2.5	10.58	2.1
58	26.13	20.19	32.07	3.03	26.34	17.14	3.55	4.14	1.94	60.58	26.3	60.58	36.76	139.31	22.92	19.04	4.17	2.81	0.15	16.86	2.55	10.66	2.12
59	26.42	20.44	32.39	3.05	26.58	17.11	3.53	4.35	1.9	58.57	23.72	58.57	36.36	131.71	21.32	19.03	4.13	2.82	0.15	16.99	2.63	10.74	2.2
60	26.7	20.69	32.72	3.07	27.05	17.46	3.55	4.37	1.91	60.7	25.95	60.7	37.39	137.03	22.31	19.37	4.16	2.84	0.15	17.25	2.61	10.87	2.21
61	26.98	20.93	33.03	3.09	27.35	17.56	3.66	4.51	1.93	60.16	24.72	60.16	37.5	133.93	21.62	19.46	4.15	2.84	0.15	17.38	2.61	10.9	2.21
62	27.26	21.17	33.35	3.11	27.63	17.59	3.72	4.74	1.92	59.45	25.57	59.45	37.53	130.37	20.84	19.51	4.12	2.85	0.15	17.48	2.62	10.92	2.25
63	27.54	21.41	33.66	3.13	27.94	17.8	3.68	4.76	1.9	60.59	26.75	60.59	38.13	132.97	21.3	19.62	4.1	2.86	0.15	17.58	2.71	10.93	2.35
64	27.81	21.65	33.97	3.14	28.25	17.97	3.73	4.78	1.94	60.7	24.95	60.7	38.44	132.05	21.05	19.74	4.09	2.86	0.16	17.72	2.83	10.99	2.45
65	28.08	21.88	34.28	3.16	28.46	18.06	3.83	4.82	1.91	60.61	24.49	60.61	38.6	130.86	20.76	19.75	4.06	2.86	0.16	17.76	3.01	10.99	2.55
66	28.35	22.12	34.58	3.18	28.62	18.08	3.77	4.78	1.91	60.92	24.71	60.92	38.8	131.57	20.88	19.62	3.99	2.87	0.16	17.79	2.91	11	2.49
67	28.62	22.35	34.88	3.2	28.92	18.22	3.8	4.88	2	62.59	31.65	62.59	39.55	136.05	21.72	19.71	3.97	2.87	0.16	17.89	2.92	11.01	2.55
68	28.88	22.58	35.18	3.21	29.15	18.35	3.79	4.92	2	62.92	31.49	62.92	39.84	136.33	21.73	19.72	3.94	2.87	0.16	17.91	2.95	10.97	2.55
69	29.14	22.81	35.47	3.23	29.39	18.41	3.71	5.06	2.07	62.52	30.62	62.52	39.9	134.36	21.28	19.73	3.9	2.87	0.16	17.95	2.9	10.91	2.5
70	29.4	23.04	35.77	3.25	29.65	18.53	3.63	5.09	1.96	61.59	23.2	61.59	39.81	130.57	20.45	19.78	3.88	2.88	0.16	18.02	2.96	10.91	2.56
71	29.66	23.26	36.06	3.26	29.77	18.53	3.69	5.03	1.79	61.78	23.61	61.78	39.96	130.9	20.5	19.65	3.82	2.88	0.16	17.98	2.93	10.84	2.56
72	29.92	23.49	36.35	3.28	29.9	18.52	3.63	5.05	1.81	61.74	23.82	61.74	40.03	130.5	20.39	19.53	3.76	2.88	0.15	17.94	2.88	10.77	2.49
73	30.17	23.71	36.63	3.3	30.06	18.51	3.71	5.1	1.9	61.88	24.93	61.88	40.19	130.48	20.35	19.48	3.72	2.87	0.16	17.95	2.96	10.72	2.53
74	30.42	23.93	36.91	3.31	30.37	18.72	3.86	5.1	1.82	62.95	26.79	62.95	40.81	132.52	20.7	19.62	3.72	2.88	0.16	18.05	2.98	10.72	2.51
75	30.67	24.15	37.2	3.33	30.58	18.81	3.72	5.1	1.87	63.03	25.15	63.03	40.99	132.27	20.6	19.6	3.69	2.88	0.16	18.07	2.95	10.68	2.49
76	30.92	24.36	37.47	3.34	30.81	18.95	3.83	5.15	1.99	64.04	26.45	64.04	41.49	134.83	21.07	19.64	3.67	2.88	0.15	18.11	2.89	10.65	2.37
77	31.16	24.58	37.75	3.36	31.04	19.07	3.85	5.08	2.07	65.56	26.83	65.56	42.12	139.14	21.9	19.66	3.65	2.89	0.15	18.18	2.8	10.66	2.29
78	31.41	24.79	38.02	3.37	31.41	19.29	3.69	5.16	2.08	66.05	26.83	66.05	42.57	139.5	21.9	19.84	3.65	2.9	0.14	18.34	2.74	10.71	2.25
79	31.65	25.01	38.3	3.39	31.7	19.43	3.67	5.29	2.18	66.55	27.54	66.55	42.95	140.15	21.97	19.94	3.64	2.9	0.14	18.42	2.74	10.73	2.28
80	31.89	25.22	38.56	3.4	31.99	19.58	3.79	5.4	2.16	67.16	29.68	67.16	43.4	140.88	22.06	20.06	3.64	2.91	0.14	18.53	2.75	10.76	2.3
81	32.13	25.43	38.83	3.42	32.2	19.64	3.87	5.45	2.17	67.11	26.84	67.11	43.57	139.96	21.82	20.07	3.62	2.91	0.14	18.61	2.76	10.8	2.26
82	32.37	25.64	39.1	3.43	32.49	19.81	3.89	5.51	2.14	66.97	24.37	66.97	43.79	138.27	21.41	20.19	3.61	2.92	0.14	18.72	2.74	10.82	2.24
83	32.6	25.84	39.36	3.45	32.67	19.81	3.88	5.53	2.16	67.29	24.54	67.29	44.01	138.93	21.51	20.16	3.58	2.92	0.14	18.78	2.75	10.84	2.23
84	32.84	26.05	39.62	3.46	33.03	20.07	3.88	5.61	2.23	68.34	25.08	68.34	44.64	140.93	21.84	20.35	3.6	2.93	0.14	18.89	2.7	10.84	2.16
85	33.07	26.25	39.88	3.48	33.28	20.24	3.84	5.61	2.24	69.24	25.74	69.24	45.12	143	22.21	20.42	3.58	2.93	0.14	18.94	2.78	10.83	2.21
86	33.3	26.46	40.14	3.49	33.45	20.25	3.81	5.58	2.21	68.96	24.23	68.96	45.17	141.59	21.89	20.38	3.55	2.93	0.14	19	2.71	10.85	2.14
87	33.53	26.66	40.39	3.5	33.62	20.29	3.84	5.56	2.08	68.94	24.31	68.94	45.31	140.83	21.7	20.35	3.52	2.94	0.14	19.03	2.65	10.84	2.11
88	33.75	26.86	40.65	3.52	33.84	20.43	3.91	5.58	2.1	69.58	24.81	69.58	45.7	142.06	21.9	20.39	3.51	2.94	0.13	19.08	2.63	10.85	2.08
89	33.98	27.06	40.9	3.53	34.13	20.53	4.04	5.74	2.2	69.5	22.89	69.5	45.92	140.79	21.57	20.52	3.51	2.95	0.14	19.21	2.72	10.91	2.15
90	34.2	27.26	41.15	3.54	34.34	20.62	3.94	5.78	2.1	69.09	20.52	69.09	45.95	138.92	21.15	20.55	3.49	2.95	0.14	19.25	2.76	10.91	2.17
91	34.42	27.45	41.4	3.56	34.56	20.75	3.87	5.79	2.13	70.17	21.98	70.17	46.45	141.82	21.69	20.58	3.48	2.95	0.14	19.29	2.74	10.91	2.17
92	34.65	27.65	41.64	3.57	34.75	20.86	3.95	5.83	2.21	70.83	22.42	70.83	46.82	143.2	21.93	20.59	3.45	2.95	0.14	19.32	2.8	10.91	2.24
93	34.86	27.84	41.89	3.58	34.96	20.91	3.95	5.89	2.32	70.96	22.06	70.96	47.02	143	21.85	20.61	3.44	2.96	0.14	19.39	2.79	10.94	2.24
94	35.08	28.03	42.13	3.6	35.22	21.05	3.87	5.87	2.29	71.55	21.57	71.55	47.42	143.96	21.99	20.69	3.43	2.96	0.14	19.48	2.81	10.96	2.24
95	35.3	28.23	42.37	3.61	35.43	21.1	3.85	5.91	2.29	71.85	21.98	71.85	47.66	144.43	22.04	20.72	3.42	2.96	0.14	19.55	2.77	10.97	2.21
96	35.51	28.42	42.61	3.62	35.82	21.39	3.91	5.91	2.34	73.42	22.53	73.42	48.5	147.88	22.65	20.96	3.44	2.97	0.14	19.7	2.8	11	2.19
97	35.73	28.61	42.85	3.63	36.07	21.42	4.07	6.01	2.33	73.89	24.3	73.89	48.85	148.52	22.73	21.05	3.43	2.98	0.14	19.83	2.84	11.06	2.21
98	35.94	28.79	43.08	3.65	36.3	21.35	4.02	6.29	2.27	71.72	22.78	71.72	48.34	141.05	21.16	21.1	3.42	2.98	0.14	19.95	2.76	11.09	2.16
99	36.15	28.98	43.32	3.66	36.48	21.33	3.89	6.41	2.26	71.02	22.45	71.02	48.23	138.55	20.62	21.1	3.4	2.99	0.13	20	2.73	11.07	2.07
100	36.36	29.17	43.55	3.67	36.68	21.38	3.85	6.44	2.2	70.73	20.66	70.73	48.29	136.98	20.26	21.12	3.39	2.99	0.13	20.06	2.69	11.09	2.09
101	36.57	29.35	43.78	3.68	36.82	21.38	3.82	6.51	2.19	70.47	20.52	70.47	48.3	135.9	20.01	21.08	3.36	2.99	0.13	20.09	2.69	11.1	2.06
102	36.78	29.54	44.01	3.69	36.98	21.33	3.71	6.65	2.2	69.53	19.04	69.53	48.11	132.61	19.31	21.06	3.34	2.99	0.13	20.14	2.67	11.11	2.02
103	36.98	29.72	44.24	3.7	37.09	21.29	3.82	6.74	2.32	69.64	19.94	69.64	48.22	132.72	19.31	20.99	3.31	2.99	0.13	20.14	2.66	11.1	2.01
104	37.19	29.9	44.47	3.72	37.25	21.2	3.83	6.91	2.31	68.7	19.4	68.7	48.03	129.44	18.62	20.98	3.29	3	0.13	20.2	2.61	11.12	1.99
105	37.39	30.08	44.69	3.73	37.46	21.23	3.92	6.99	2.3	68.79	19.79	68.79	48.22	129.12	18.5	21.02	3.28	3	0.13	20.28	2.65	11.16	2.03
106	37.59	30.26	44.92	3.74	37.66	21.41	4.08	6.91	2.25	70.05	21.3	70.05	48.82	132.07	19.05	21.07	3.27	3	0.13	20.32	2.73	11.16	2.08
107	37.79	30.44	45.14	3.75	37.84	21.55	4.09	6.87	2.17	70.55	21.33	70.55	49.15	132.78	19.16	21.08	3.26	3	0.13	20.33	2.7	11.15	2.06
108	37.99	30.62	45.36	3.76	38.05	21.68	4.06	6.82	2.04	70.75	20.16	70.75	49.4	132.66	19.08	21.13	3.25	3.01	0.13	20.4	2.72	11.18	2.07
109	38.19	30.79	45.58	3.77	38.43	21.98	4.22	6.72	2	72.39	20.9	72.39	50.26	136.35	19.74	21.37	3.27	3.01	0.14	20.57	2.81	11.24	2.12
110	38.39	30.97	45.8	3.78	38.62	21.96	4.25	6.85	2.03	72.2	21.18	72.2	50.33	135.31	19.5	21.39	3.26	3.02	0.14	20.61	2.79	11.24	2.13
111	38.58	31.14	46.02	3.79	38.75	21.95	4.16	6.95	2.01	71.8	20.86	71.8	50.28	133.9	19.18	21.35	3.24	3.02	0.13	20.62	2.76	11.22	2.1
112	38.78	31.32	46.23	3.81	38.93	21.95	4.19	7.07	2.09	71.71	21.18	71.71	50.38	133.18	19	21.37	3.22	3.02	0.13	20.69	2.73	11.24	2.06
113	38.97	31.49	46.45	3.82	39.31	22.17	3.97	7.21	2.01	71.41	19.3	71.41	50.58	131.06	18.49	21.58	3.24	3.03	0.13	20.85	2.64	11.28	1.99
114	39.16	31.66	46.66	3.83	39.55	22.34	4.1	7.19	1.95	71.94	18.42	71.94	50.98	131.74	18.57	21.67	3.24	3.03	0.13	20.89	2.62	11.26	1.93
115	39.35	31.83	46.87	3.84	39.77	22.42	4.01	7.27	1.97	72	18.46	72	51.15	131.42	18.46	21.72	3.23	3.03	0.12	20.95	2.59	11.28	1.91
116	39.54	32	47.08	3.85	39.94	22.4	3.91	7.4	1.94	71.14	16.69	71.14	50.98	128.4	17.81	21.73	3.22	3.04	0.12	20.99	2.54	11.28	1.88
117	39.73	32.17	47.29	3.86	40.08	22.46	3.85	7.42	1.96	71.43	16.9	71.43	51.19	128.88	17.88	21.7	3.2	3.04	0.12	20.99	2.53	11.26	1.88
118	39.92	32.34	47.5	3.87	40.35	22.63	3.77	7.5	1.96	71.8	16.84	71.8	51.52	129.2	17.89	21.81	3.2	3.04	0.12	21.04	2.56	11.24	1.89
119	40.11	32.51	47.71	3.88	40.45	22.52	3.66	7.59	2.02	71.26	15.98	71.26	51.37	127.7	17.57	21.75	3.17	3.04	0.12	21.07	2.57	11.25	1.9
120	40.29	32.67	47.92	3.89	40.65	22.56	3.57	7.62	1.9	70.91	14.29	70.91	51.4	126.16	17.21	21.79	3.17	3.04	0.12	21.13	2.54	11.26	1.88
121	40.48	32.84	48.12	3.9	40.75	22.56	3.54	7.6	1.9	71.09	14.32	71.09	51.52	126.56	17.27	21.74	3.14	3.04	0.12	21.11	2.49	11.22	1.83
122	40.66	33	48.32	3.91	40.94	22.69	3.53	7.57	1.83	71.49	13.74	71.49	51.81	127.13	17.35	21.77	3.14	3.04	0.12	21.1	2.49	11.18	1.84
123	40.85	33.17	48.53	3.92	41.15	22.84	3.46	7.51	1.82	72.19	13.21	72.19	52.2	128.6	17.6	21.82	3.13	3.04	0.11	21.13	2.4	11.15	1.77
124	41.03	33.33	48.73	3.93	41.28	22.86	3.49	7.57	1.96	72.53	13.9	72.53	52.41	129.36	17.72	21.8	3.11	3.04	0.11	21.11	2.34	11.11	1.71
125	41.21	33.49	48.93	3.94	41.44	22.87	3.51	7.66	1.96	72.43	13.78	72.43	52.49	128.66	17.55	21.81	3.1	3.05	0.11	21.15	2.33	11.14	1.71
126	41.39	33.65	49.13	3.95	41.7	22.99	3.5	7.68	1.93	72.7	13.23	72.7	52.78	128.76	17.51	21.92	3.1	3.05	0.11	21.25	2.33	11.16	1.72
127	41.57	33.81	49.32	3.96	41.92	23.11	3.56	7.69	1.85	73.1	13.25	73.1	53.1	129.22	17.56	21.99	3.1	3.05	0.11	21.33	2.32	11.2	1.68
128	41.75	33.97	49.52	3.97	42.12	23.27	3.68	7.64	1.8	73.84	13.51	73.84	53.52	130.7	17.81	22.04	3.1	3.06	0.11	21.35	2.29	11.18	1.62
129	41.92	34.13	49.72	3.98	42.27	23.31	3.58	7.71	1.79	73.65	12.7	73.65	53.56	129.79	17.59	22.05	3.08	3.06	0.11	21.38	2.32	11.2	1.64
130	42.1	34.29	49.91	3.98	42.42	23.4	3.47	7.67	1.79	74.1	12.39	74.1	53.82	130.73	17.75	22.04	3.07	3.06	0.11	21.39	2.28	11.2	1.63
131	42.28	34.45	50.1	3.99	42.5	23.39	3.52	7.66	1.8	74.19	12.64	74.19	53.9	130.85	17.76	21.99	3.05	3.06	0.1	21.38	2.26	11.18	1.57
132	42.45	34.6	50.3	4	42.69	23.48	3.51	7.58	1.72	74.81	12.55	74.81	54.26	132.19	17.99	22.03	3.04	3.06	0.1	21.49	2.26	11.25	1.56
133	42.62	34.76	50.49	4.01	42.87	23.49	3.55	7.71	1.6	74.31	12.16	74.31	54.23	130.18	17.54	22.06	3.04	3.06	0.1	21.52	2.22	11.22	1.53
134	42.8	34.92	50.68	4.02	43.08	23.54	3.44	7.79	1.65	74.54	12.47	74.54	54.45	130.35	17.53	22.11	3.03	3.07	0.1	21.57	2.19	11.22	1.5
135	42.97	35.07	50.87	4.03	43.25	23.62	3.47	7.8	1.75	74.95	12.22	74.95	54.72	131.17	17.66	22.14	3.02	3.07	0.1	21.57	2.15	11.18	1.46
136	43.14	35.22	51.06	4.04	43.34	23.61	3.55	7.73	1.79	75.39	12.3	75.39	54.92	132.39	17.89	22.09	3.01	3.07	0.1	21.57	2.07	11.15	1.38
137	43.31	35.38	51.24	4.05	43.49	23.58	3.61	7.85	1.91	75.3	13	75.3	54.99	131.83	17.75	22.11	3	3.07	0.1	21.61	2.11	11.16	1.4
138	43.48	35.53	51.43	4.06	43.64	23.59	3.59	7.92	1.87	75.17	12.82	75.17	55.05	131.11	17.57	22.12	2.99	3.07	0.1	21.64	2.15	11.16	1.41
139	43.65	35.68	51.62	4.07	43.87	23.72	3.61	7.92	1.95	76.04	13.39	76.04	55.52	133.01	17.9	22.19	2.99	3.07	0.09	21.74	2.08	11.22	1.39
140	43.81	35.83	51.8	4.07	44.07	23.81	3.58	7.95	2.06	76.58	13.55	76.58	55.85	134.09	18.08	22.25	2.98	3.08	0.09	21.8	2.06	11.24	1.36
141	43.98	35.98	51.98	4.08	44.15	23.77	3.6	7.93	2.11	76.81	14.31	76.81	55.97	134.7	18.19	22.2	2.96	3.08	0.09	21.83	2.04	11.27	1.35
142	44.15	36.13	52.17	4.09	44.4	23.86	3.76	7.99	2.11	77.28	15.39	77.28	56.33	135.29	18.25	22.3	2.97	3.08	0.09	21.91	2.02	11.28	1.32
143	44.31	36.28	52.35	4.1	44.53	23.81	3.75	8.07	2.1	76.92	14.96	76.92	56.29	133.99	17.96	22.29	2.96	3.08	0.09	21.95	1.96	11.3	1.29
144	44.48	36.42	52.53	4.11	44.73	23.87	3.59	8.05	2.24	77.66	15.3	77.66	56.67	135.82	18.3	22.34	2.95	3.09	0.09	22.05	1.97	11.34	1.29
145	44.64	36.57	52.71	4.12	44.89	23.8	3.67	8.22	2.33	77.15	15.41	77.15	56.6	134.05	17.91	22.37	2.94	3.09	0.09	22.11	1.97	11.35	1.28
146	44.8	36.72	52.89	4.12	45.09	23.81	3.82	8.35	2.43	77.27	16.15	77.27	56.79	133.85	17.82	22.43	2.94	3.1	0.09	22.18	1.96	11.37	1.28
147	44.97	36.86	53.07	4.13	45.18	23.86	3.82	8.29	2.43	77.7	16.14	77.7	57	134.95	18.02	22.39	2.93	3.09	0.09	22.16	1.9	11.35	1.23
148	45.13	37.01	53.24	4.14	45.32	23.94	3.79	8.23	2.45	78.4	16.6	78.4	57.34	136.67	18.34	22.39	2.92	3.1	0.09	22.18	1.9	11.35	1.21
149	45.29	37.15	53.42	4.15	45.47	23.99	3.7	8.21	2.48	78.79	16.82	78.79	57.58	137.47	18.47	22.4	2.91	3.1	0.08	22.2	1.86	11.34	1.17
150	45.45	37.3	53.6	4.16	45.62	23.95	3.61	8.36	2.47	78.2	16.1	78.2	57.46	135.53	18.05	22.42	2.9	3.1	0.09	22.23	1.91	11.34	1.19
151	45.61	37.44	53.77	4.17	45.77	24.01	3.56	8.39	2.51	78.42	15.96	78.42	57.64	135.79	18.07	22.44	2.89	3.1	0.09	22.24	1.93	11.32	1.22
152	45.76	37.58	53.94	4.17	45.91	24.07	3.51	8.37	2.46	78.57	15.71	78.57	57.81	135.84	18.05	22.45	2.88	3.1	0.09	22.25	1.95	11.31	1.23
153	45.92	37.72	54.12	4.18	46.14	24.17	3.45	8.44	2.39	78.56	14.95	78.56	57.98	135.13	17.86	22.53	2.89	3.1	0.08	22.33	1.93	11.35	1.23
154	46.08	37.87	54.29	4.19	46.26	24.18	3.42	8.45	2.51	79.03	15.87	79.03	58.21	136.32	18.08	22.52	2.88	3.1	0.09	22.37	1.93	11.35	1.25
155	46.23	38.01	54.46	4.2	46.36	24.26	3.42	8.45	2.59	79.52	16.2	79.52	58.46	137.44	18.28	22.5	2.86	3.1	0.09	22.29	1.95	11.28	1.27
156	46.39	38.15	54.63	4.21	46.51	24.35	3.49	8.47	2.69	80.07	16.59	80.07	58.77	138.63	18.49	22.52	2.86	3.1	0.09	22.31	2	11.29	1.31
157	46.54	38.29	54.8	4.21	46.7	24.46	3.53	8.5	2.76	80.86	17.86	80.86	59.19	140.39	18.8	22.57	2.85	3.1	0.09	22.34	1.98	11.28	1.27
158	46.7	38.42	54.97	4.22	46.74	24.3	3.43	8.59	2.68	79.74	16.46	79.74	58.8	137.25	18.16	22.5	2.84	3.1	0.09	22.33	1.98	11.26	1.25
159	46.85	38.56	55.14	4.23	46.9	24.26	3.6	8.77	2.59	79.08	16.53	79.08	58.69	134.9	17.65	22.54	2.83	3.1	0.09	22.37	2.01	11.26	1.24
160	47	38.7	55.31	4.24	47.01	24.27	3.63	8.74	2.64	79.44	16.94	79.44	58.89	135.74	17.8	22.52	2.82	3.11	0.09	22.4	1.99	11.28	1.23
161	47.16	38.84	55.47	4.24	47.12	24.26	3.75	8.74	2.79	79.88	17.46	79.88	59.12	136.74	17.98	22.51	2.81	3.11	0.09	22.43	1.97	11.29	1.21
162	47.31	38.97	55.64	4.25	47.16	24.16	3.67	8.86	2.78	78.94	16.07	78.94	58.8	134.15	17.45	22.45	2.79	3.11	0.08	22.41	1.94	11.28	1.18
163	47.46	39.11	55.8	4.26	47.31	24.25	3.62	8.82	2.78	79.36	15.8	79.36	59.05	135.01	17.59	22.47	2.79	3.11	0.08	22.43	1.89	11.29	1.13
164	47.61	39.24	55.97	4.27	47.5	24.32	3.67	8.9	2.83	79.69	16.12	79.69	59.31	135.42	17.63	22.52	2.79	3.11	0.08	22.48	1.88	11.3	1.1
165	47.76	39.38	56.13	4.27	47.72	24.42	3.75	9.02	2.8	79.75	16.52	79.75	59.52	134.92	17.48	22.6	2.79	3.11	0.08	22.55	1.85	11.32	1.07
166	47.9	39.51	56.3	4.28	47.9	24.5	3.71	9.06	2.74	79.9	16.11	79.9	59.7	134.89	17.43	22.64	2.78	3.11	0.08	22.59	1.78	11.33	1.04
167	48.05	39.65	56.46	4.29	48.1	24.58	3.76	9.07	2.7	80.21	16.17	80.21	59.96	135.22	17.46	22.71	2.78	3.12	0.08	22.67	1.75	11.37	1.03
168	48.2	39.78	56.62	4.3	48.35	24.77	3.83	9.01	2.63	81.14	16.67	81.14	60.5	137.1	17.78	22.81	2.79	3.12	0.08	22.76	1.76	11.4	1.02
169	48.35	39.91	56.78	4.3	48.51	24.85	3.85	8.92	2.64	82	17.86	82	60.9	139.25	18.18	22.85	2.78	3.13	0.08	22.84	1.73	11.45	1
170	48.49	40.04	56.94	4.31	48.65	24.87	3.81	8.9	2.63	82.27	17.92	82.27	61.08	139.86	18.27	22.87	2.78	3.13	0.07	22.91	1.71	11.48	0.97
171	48.64	40.18	57.1	4.32	48.8	24.99	3.81	8.82	2.62	83.09	18.13	83.09	61.49	141.69	18.61	22.89	2.77	3.13	0.07	22.94	1.67	11.49	0.97
172	48.78	40.31	57.26	4.32	48.92	25.05	3.75	8.76	2.59	83.53	18.38	83.53	61.73	142.65	18.78	22.88	2.76	3.13	0.07	22.93	1.65	11.46	0.96
173	48.93	40.44	57.42	4.33	49.07	25.14	3.8	8.75	2.57	83.84	17.43	83.84	61.97	142.99	18.81	22.91	2.76	3.13	0.07	22.95	1.67	11.45	0.98
174	49.07	40.57	57.58	4.34	49.28	25.31	3.89	8.77	2.6	84.57	18.11	84.57	62.4	144.42	19.05	22.99	2.76	3.13	0.07	22.98	1.73	11.45	0.99
175	49.21	40.7	57.73	4.35	49.42	25.36	3.97	8.8	2.69	84.82	18.32	84.82	62.6	144.7	19.07	23.02	2.76	3.13	0.08	22.98	1.79	11.42	1.01
176	49.36	40.82	57.89	4.35	49.5	25.32	4.01	8.84	2.69	84.64	18.53	84.64	62.59	144.07	18.93	22.99	2.75	3.13	0.08	22.96	1.8	11.39	1.01
177	49.5	40.95	58.04	4.36	49.58	25.31	4.05	8.87	2.6	84.32	18.38	84.32	62.54	142.91	18.67	22.96	2.73	3.13	0.08	22.95	1.79	11.39	1.02
178	49.64	41.08	58.2	4.37	49.86	25.51	4.12	8.93	2.58	85.07	18.91	85.07	63.04	144.14	18.85	23.09	2.74	3.13	0.08	23.03	1.79	11.4	1.01
179	49.78	41.21	58.35	4.37	49.94	25.49	4.19	8.99	2.53	84.75	18.14	84.75	62.99	143.02	18.61	23.06	2.73	3.13	0.08	23	1.76	11.38	0.98
180	49.92	41.33	58.51	4.38	50.07	25.54	4.18	8.96	2.43	84.94	17.93	84.94	63.15	143.27	18.63	23.07	2.73	3.13	0.08	23.05	1.75	11.41	0.97
181	50.06	41.46	58.66	4.39	50.23	25.68	4.11	8.84	2.42	85.82	17.75	85.82	63.58	145.35	19.02	23.11	2.72	3.14	0.07	23.07	1.72	11.42	0.96
182	50.2	41.59	58.81	4.39	50.42	25.76	4.08	8.91	2.32	85.77	17.56	85.77	63.71	144.72	18.85	23.16	2.72	3.14	0.07	23.13	1.66	11.44	0.95
183	50.34	41.71	58.96	4.4	50.63	25.85	4.01	8.93	2.31	86.08	17.27	86.08	63.96	145.11	18.88	23.24	2.72	3.14	0.07	23.21	1.69	11.47	0.97
184	50.47	41.84	59.11	4.41	50.77	25.91	4.08	8.87	2.39	86.96	18.21	86.96	64.36	147.36	19.31	23.26	2.72	3.14	0.07	23.24	1.69	11.48	0.97
185	50.61	41.96	59.26	4.41	51.03	26.02	3.9	9	2.4	86.89	17.48	86.89	64.53	146.51	19.08	23.37	2.72	3.15	0.07	23.34	1.66	11.51	0.98
186	50.75	42.08	59.41	4.42	51.19	26.18	3.94	8.9	2.29	87.78	17.77	87.78	64.99	148.43	19.42	23.41	2.72	3.15	0.07	23.37	1.67	11.53	0.99
187	50.89	42.21	59.56	4.43	51.33	26.24	3.88	8.92	2.35	88.06	17.61	88.06	65.19	148.87	19.48	23.43	2.72	3.15	0.07	23.39	1.68	11.53	1.01
188	51.02	42.33	59.71	4.43	51.57	26.39	3.98	8.97	2.41	88.53	17.88	88.53	65.57	149.38	19.53	23.53	2.72	3.15	0.07	23.45	1.67	11.54	0.99
189	51.16	42.45	59.86	4.44	51.69	26.36	3.98	9.07	2.4	88.1	17.45	88.1	65.49	148.01	19.23	23.53	2.71	3.15	0.07	23.48	1.67	11.55	0.99
190	51.29	42.57	60.01	4.45	51.83	26.41	3.99	9.08	2.52	88.7	18.36	88.7	65.79	149.39	19.48	23.56	2.71	3.15	0.07	23.51	1.68	11.55	0.99
191	51.42	42.69	60.16	4.45	51.99	26.43	3.88	9.12	2.6	89.03	19.09	89.03	65.99	150.2	19.61	23.59	2.71	3.16	0.07	23.55	1.68	11.56	0.98
192	51.56	42.82	60.3	4.46	52.11	26.49	3.82	9.02	2.52	89.54	18.87	89.54	66.25	151.37	19.82	23.6	2.7	3.16	0.07	23.57	1.72	11.57	0.99
193	51.69	42.94	60.45	4.47	52.27	26.47	3.99	9.11	2.72	89.89	19.78	89.89	66.49	152.04	19.92	23.64	2.7	3.16	0.07	23.64	1.74	11.6	0.98
194	51.82	43.06	60.59	4.47	52.38	26.51	4	9.16	2.65	89.82	19.82	89.82	66.55	151.52	19.79	23.64	2.69	3.16	0.07	23.65	1.67	11.6	0.95
195	51.96	43.18	60.74	4.48	52.55	26.58	3.93	9.18	2.6	89.9	19.23	89.9	66.7	151.32	19.72	23.68	2.69	3.16	0.07	23.67	1.66	11.58	0.96
196	52.09	43.29	60.88	4.49	52.78	26.71	3.94	9.26	2.65	90.37	19.85	90.37	67.05	152.01	19.8	23.77	2.69	3.16	0.07	23.71	1.68	11.57	0.97
197	52.22	43.41	61.02	4.49	52.95	26.83	3.94	9.17	2.66	91.31	20.01	91.31	67.51	154.22	20.21	23.82	2.69	3.16	0.07	23.73	1.68	11.56	0.99
198	52.35	43.53	61.17	4.5	53.03	26.82	4.01	9.22	2.73	91.42	20.64	91.42	67.6	154.38	20.23	23.8	2.68	3.16	0.07	23.73	1.73	11.56	1.01
199	52.48	43.65	61.31	4.51	53.1	26.74	3.97	9.35	2.79	90.84	20.26	90.84	67.43	152.76	19.89	23.77	2.67	3.16	0.07	23.71	1.72	11.54	1.01
200	52.61	43.77	61.45	4.51	53.21	26.78	4.05	9.28	2.74	91.23	20.76	91.23	67.66	153.47	20	23.78	2.67	3.16	0.07	23.73	1.72	11.54	1.01
201	52.74	43.88	61.59	4.52	53.31	26.75	4.02	9.29	2.66	91.04	20.43	91.04	67.64	152.84	19.86	23.77	2.66	3.17	0.07	23.77	1.77	11.56	1.02
202	52.87	44	61.73	4.52	53.37	26.77	4.02	9.18	2.55	91.27	19.7	91.27	67.78	153.31	19.94	23.74	2.65	3.17	0.07	23.78	1.76	11.57	1.02
203	53	44.12	61.88	4.53	53.5	26.86	4.04	9.13	2.59	92.13	20.77	92.13	68.17	155.44	20.34	23.76	2.65	3.17	0.07	23.82	1.8	11.59	1.04
204	53.12	44.23	62.02	4.54	53.64	26.91	4	9.16	2.71	92.64	21.31	92.64	68.43	156.66	20.56	23.78	2.64	3.17	0.07	23.85	1.82	11.6	1.06
205	53.25	44.35	62.15	4.54	53.72	26.92	4.01	9.17	2.71	92.72	21.19	92.72	68.52	156.73	20.56	23.77	2.64	3.17	0.07	23.81	1.87	11.57	1.08
206	53.38	44.46	62.29	4.55	53.86	27.02	3.96	9.13	2.77	93.36	21.21	93.36	68.85	158.19	20.82	23.79	2.63	3.17	0.07	23.85	1.87	11.58	1.09
207	53.5	44.58	62.43	4.56	53.98	27.11	3.91	9.11	2.72	93.68	21	93.68	69.06	158.76	20.91	23.81	2.63	3.17	0.07	23.86	1.87	11.59	1.1
208	53.63	44.69	62.57	4.56	54.16	27.14	3.77	9.16	2.64	93.34	20.02	93.34	69.06	157.4	20.6	23.86	2.63	3.17	0.07	23.92	1.88	11.61	1.11
209	53.76	44.8	62.71	4.57	54.31	27.16	3.86	9.18	2.59	93.68	20.91	93.68	69.29	157.98	20.68	23.89	2.62	3.17	0.07	23.96	1.83	11.62	1.08
210	53.88	44.92	62.84	4.57	54.4	27.15	3.93	9.2	2.63	93.74	21.04	93.74	69.38	157.9	20.65	23.88	2.62	3.17	0.07	23.99	1.82	11.63	1.06
211	54	45.03	62.98	4.58	54.54	27.19	3.92	9.21	2.6	93.82	20.73	93.82	69.51	157.8	20.59	23.91	2.62	3.18	0.07	24.02	1.78	11.63	1.04
212	54.13	45.14	63.12	4.59	54.64	27.21	3.87	9.22	2.46	93.52	19.8	93.52	69.48	156.69	20.35	23.91	2.61	3.18	0.07	24.02	1.77	11.63	1.05
213	54.25	45.25	63.25	4.59	54.84	27.28	3.88	9.25	2.62	94.26	20.77	94.26	69.89	158.31	20.63	23.97	2.61	3.18	0.07	24.07	1.76	11.63	1.04
214	54.38	45.37	63.39	4.6	54.99	27.26	3.82	9.32	2.55	94.12	21.38	94.12	69.91	157.8	20.5	24.01	2.61	3.18	0.07	24.11	1.69	11.63	1
215	54.5	45.48	63.52	4.6	55.11	27.2	3.87	9.47	2.6	93.58	21.4	93.58	69.79	156.17	20.15	24.03	2.6	3.18	0.07	24.17	1.76	11.66	1.02
216	54.62	45.59	63.66	4.61	55.27	27.2	3.85	9.56	2.52	93.33	21.43	93.33	69.8	155.14	19.91	24.06	2.6	3.18	0.07	24.22	1.69	11.67	1
217	54.74	45.7	63.79	4.62	55.38	27.23	4.01	9.64	2.56	93.48	22.18	93.48	69.95	155.25	19.91	24.07	2.6	3.18	0.07	24.2	1.71	11.64	0.99
218	54.86	45.81	63.92	4.62	55.53	27.35	4.11	9.59	2.57	94.37	22.86	94.37	70.39	157.25	20.27	24.11	2.6	3.18	0.07	24.22	1.76	11.64	1.01
219	54.99	45.92	64.05	4.63	55.75	27.52	4.07	9.56	2.58	95.21	23.09	95.21	70.87	159	20.57	24.2	2.6	3.19	0.07	24.26	1.69	11.64	0.97
220	55.11	46.03	64.19	4.63	55.81	27.51	4.14	9.53	2.66	95.88	24.79	95.88	71.12	160.92	20.95	24.17	2.59	3.19	0.07	24.23	1.77	11.62	1.01
221	55.23	46.14	64.32	4.64	55.91	27.43	4.02	9.67	2.57	94.81	23.77	94.81	70.79	157.84	20.32	24.17	2.59	3.19	0.07	24.28	1.8	11.64	1.02
222	55.35	46.24	64.45	4.64	56.02	27.45	3.99	9.7	2.66	94.95	23.7	94.95	70.91	158.01	20.33	24.18	2.58	3.19	0.07	24.27	1.8	11.62	1.03
223	55.47	46.35	64.58	4.65	56.06	27.43	4.05	9.72	2.66	94.87	23.76	94.87	70.92	157.68	20.25	24.14	2.57	3.18	0.07	24.22	1.79	11.59	1.04
224	55.59	46.46	64.71	4.66	56.1	27.41	4.09	9.74	2.65	94.82	23.92	94.82	70.92	157.46	20.2	24.1	2.56	3.18	0.07	24.19	1.83	11.57	1.07
225	55.7	46.57	64.84	4.66	56.14	27.29	3.99	9.81	2.62	94.01	23.17	94.01	70.63	155.29	19.76	24.06	2.55	3.18	0.07	24.18	1.82	11.55	1.06
226	55.82	46.67	64.97	4.67	56.24	27.29	3.9	9.86	2.53	93.43	21.96	93.43	70.5	153.45	19.37	24.06	2.55	3.18	0.07	24.19	1.81	11.54	1.06
227	55.94	46.78	65.1	4.67	56.36	27.32	3.87	9.89	2.61	93.61	21.9	93.61	70.65	153.7	19.39	24.08	2.54	3.18	0.07	24.22	1.79	11.56	1.06
228	56.06	46.89	65.23	4.68	56.5	27.36	3.82	9.9	2.6	93.7	21.76	93.7	70.78	153.67	19.36	24.11	2.54	3.19	0.07	24.24	1.77	11.55	1.04
229	56.18	46.99	65.36	4.68	56.62	27.37	3.84	9.93	2.54	93.5	21.3	93.5	70.79	152.83	19.16	24.12	2.54	3.19	0.07	24.27	1.74	11.55	1.01
230	56.29	47.1	65.49	4.69	56.72	27.42	3.78	9.9	2.52	93.76	21.12	93.76	70.95	153.36	19.25	24.13	2.53	3.19	0.07	24.31	1.76	11.59	1.02
231	56.41	47.21	65.61	4.7	56.88	27.45	3.8	9.96	2.58	93.91	21.23	93.91	71.11	153.43	19.23	24.17	2.53	3.19	0.07	24.34	1.77	11.58	1.01
232	56.53	47.31	65.74	4.7	57.02	27.51	3.93	9.96	2.59	94.34	21.8	94.34	71.38	154.24	19.36	24.21	2.53	3.19	0.07	24.39	1.78	11.6	1.02
233	56.64	47.41	65.87	4.71	57.22	27.65	4	10	2.59	94.87	22.75	94.87	71.74	155.08	19.48	24.28	2.53	3.19	0.07	24.41	1.8	11.59	1.02
234	56.76	47.52	65.99	4.71	57.37	27.78	3.95	9.9	2.56	95.58	22.55	95.58	72.11	156.6	19.75	24.32	2.53	3.19	0.07	24.41	1.84	11.57	1.04
235	56.87	47.62	66.12	4.72	57.39	27.66	4.01	9.96	2.69	95.33	22.9	95.33	72.01	156.07	19.64	24.27	2.52	3.19	0.07	24.39	1.85	11.55	1.04
236	56.99	47.73	66.24	4.72	57.47	27.66	4.13	9.92	2.64	95.58	23.77	95.58	72.17	156.55	19.72	24.26	2.52	3.19	0.07	24.41	1.83	11.56	1.03
237	57.1	47.83	66.37	4.73	57.57	27.66	4.12	9.96	2.69	95.5	23.63	95.5	72.2	156.17	19.62	24.27	2.51	3.19	0.07	24.4	1.8	11.54	1.01
238	57.21	47.93	66.49	4.74	57.65	27.65	4.1	10	2.74	95.44	23.19	95.44	72.22	155.86	19.55	24.25	2.51	3.19	0.07	24.42	1.79	11.55	1.01
239	57.33	48.04	66.62	4.74	57.71	27.62	4.1	9.96	2.76	95.56	23.19	95.56	72.3	156.14	19.59	24.23	2.5	3.19	0.07	24.44	1.77	11.57	0.99
240	57.44	48.14	66.74	4.75	57.85	27.71	4.19	9.93	2.76	96.04	23.41	96.04	72.59	157.06	19.74	24.27	2.5	3.2	0.07	24.48	1.75	11.59	0.97
241	57.55	48.24	66.87	4.75	57.95	27.69	4.13	9.93	2.71	95.75	22.6	95.75	72.54	156.16	19.54	24.27	2.49	3.2	0.07	24.52	1.76	11.6	0.97
242	57.67	48.34	66.99	4.76	58.09	27.79	4.08	9.91	2.67	96.23	22.79	96.23	72.81	157.1	19.7	24.31	2.49	3.2	0.07	24.52	1.76	11.59	0.98
243	57.78	48.44	67.11	4.76	58.24	27.78	3.98	10.01	2.54	95.64	21.88	95.64	72.7	155.25	19.3	24.34	2.49	3.2	0.07	24.58	1.75	11.61	0.99
244	57.89	48.54	67.24	4.77	58.34	27.81	3.97	9.98	2.62	96.21	23.11	96.21	72.96	156.63	19.56	24.35	2.49	3.2	0.07	24.61	1.73	11.63	0.98
245	58	48.64	67.36	4.77	58.58	27.97	3.92	9.98	2.49	96.04	19.16	96.04	73.13	155.22	19.21	24.45	2.49	3.2	0.07	24.69	1.73	11.66	0.98
246	58.11	48.75	67.48	4.78	58.69	28.02	3.89	9.92	2.51	96.64	19.43	96.64	73.42	156.69	19.48	24.46	2.49	3.2	0.07	24.7	1.68	11.65	0.97
247	58.22	48.85	67.6	4.78	58.83	28.12	3.99	9.87	2.48	97.36	19.85	97.36	73.8	158.22	19.76	24.49	2.49	3.21	0.07	24.72	1.68	11.66	0.96
248	58.33	48.95	67.72	4.79	58.99	28.22	3.94	9.81	2.41	97.85	19.57	97.85	74.1	159.15	19.91	24.54	2.49	3.21	0.07	24.76	1.67	11.67	0.95
249	58.44	49.04	67.84	4.8	59.07	28.24	3.92	9.83	2.35	97.83	19.37	97.83	74.15	158.91	19.84	24.53	2.48	3.21	0.06	24.77	1.64	11.67	0.93
250	58.55	49.14	67.96	4.8	59.17	28.25	3.82	9.83	2.25	97.8	19.18	97.8	74.21	158.63	19.76	24.54	2.48	3.21	0.06	24.78	1.61	11.67	0.9
251	58.66	49.24	68.08	4.81	59.23	28.15	3.91	9.95	2.29	97.05	17.65	97.05	73.97	156.44	19.31	24.52	2.47	3.21	0.06	24.8	1.58	11.68	0.89
252	58.77	49.34	68.2	4.81	59.29	28.11	3.88	10.03	2.29	96.72	17.43	96.72	73.88	155.5	19.11	24.5	2.47	3.21	0.06	24.8	1.55	11.68	0.87
253	58.88	49.44	68.32	4.82	59.41	28.15	3.83	10.09	2.3	96.73	17.33	96.73	73.97	155.25	19.03	24.52	2.46	3.21	0.06	24.81	1.53	11.67	0.85
254	58.99	49.54	68.44	4.82	59.55	28.21	3.89	10.11	2.4	97.23	17.89	97.23	74.26	156.29	19.21	24.55	2.46	3.21	0.06	24.81	1.52	11.65	0.85
255	59.1	49.64	68.56	4.83	59.71	28.23	3.98	10.14	2.34	97.22	17.6	97.22	74.38	155.84	19.09	24.6	2.46	3.21	0.06	24.85	1.5	11.65	0.84
256	59.21	49.73	68.68	4.83	59.87	28.31	3.95	10.18	2.36	97.62	18.18	97.62	74.64	156.6	19.2	24.64	2.46	3.21	0.06	24.87	1.47	11.64	0.83
257	59.31	49.83	68.8	4.84	60.06	28.43	3.91	10.19	2.37	97.98	17.91	97.98	74.91	157.1	19.26	24.71	2.46	3.21	0.06	24.9	1.51	11.64	0.85
258	59.42	49.93	68.91	4.84	60.1	28.42	3.99	10.16	2.4	98.22	18.32	98.22	75.02	157.66	19.36	24.68	2.46	3.21	0.06	24.87	1.48	11.62	0.82
259	59.53	50.02	69.03	4.85	60.21	28.46	3.96	10.11	2.43	98.82	18.88	98.82	75.31	159.11	19.63	24.69	2.45	3.21	0.06	24.88	1.44	11.61	0.8
260	59.63	50.12	69.15	4.85	60.31	28.52	4.01	10.07	2.38	99.37	19.63	99.37	75.6	160.27	19.84	24.7	2.45	3.21	0.06	24.89	1.43	11.62	0.8
261	59.74	50.22	69.26	4.86	60.47	28.62	3.97	10.02	2.3	99.69	18.81	99.69	75.84	160.73	19.9	24.75	2.45	3.22	0.06	24.95	1.4	11.65	0.78
262	59.85	50.31	69.38	4.86	60.68	28.72	3.98	10.01	2.33	100.22	18.71	100.22	76.2	161.58	20.02	24.83	2.45	3.22	0.06	25.02	1.4	11.67	0.79
263	59.95	50.41	69.5	4.87	60.71	28.61	3.98	10.07	2.31	99.64	18.3	99.64	75.98	160.13	19.73	24.79	2.45	3.22	0.06	25.03	1.4	11.67	0.79
264	60.06	50.5	69.61	4.88	60.83	28.63	3.94	10.06	2.37	100.02	18.77	100.02	76.19	160.96	19.87	24.81	2.44	3.22	0.06	25.06	1.4	11.68	0.78
265	60.16	50.6	69.73	4.88	60.93	28.65	3.91	10.08	2.28	99.66	17.68	99.66	76.13	159.75	19.61	24.82	2.44	3.22	0.06	25.08	1.44	11.69	0.79
266	60.27	50.69	69.84	4.89	61.01	28.68	3.98	10.06	2.26	99.91	18.03	99.91	76.29	160.21	19.68	24.82	2.44	3.22	0.06	25.06	1.45	11.67	0.81
267	60.37	50.78	69.96	4.89	61.09	28.69	4.02	10.05	2.27	99.95	17.78	99.95	76.37	160.16	19.65	24.82	2.43	3.22	0.06	25.05	1.45	11.66	0.81
268	60.48	50.88	70.07	4.9	61.24	28.8	3.96	10.05	2.29	100.23	17.25	100.23	76.58	160.5	19.68	24.86	2.43	3.22	0.06	25.06	1.45	11.65	0.83
269	60.58	50.97	70.19	4.9	61.32	28.84	3.95	10.09	2.29	100.27	17.22	100.27	76.66	160.41	19.65	24.86	2.43	3.22	0.06	25.04	1.43	11.63	0.81
270	60.68	51.07	70.3	4.91	61.38	28.88	3.95	10.06	2.29	100.51	17.24	100.51	76.79	160.92	19.74	24.84	2.42	3.22	0.06	25	1.4	11.6	0.79
271	60.79	51.16	70.42	4.91	61.52	28.94	3.93	10.04	2.39	101.1	17.78	101.1	77.1	162.25	19.97	24.87	2.42	3.22	0.06	25.04	1.4	11.61	0.8
272	60.89	51.25	70.53	4.92	61.65	29.01	3.83	10.01	2.38	101.43	17.51	101.43	77.31	162.87	20.07	24.9	2.42	3.22	0.05	25.04	1.35	11.6	0.78
273	60.99	51.34	70.64	4.92	61.79	29.03	3.82	9.97	2.36	101.77	17.82	101.77	77.52	163.55	20.18	24.94	2.42	3.22	0.05	25.09	1.31	11.61	0.75
274	61.1	51.44	70.75	4.93	61.92	29.06	3.77	9.95	2.41	102.13	18.05	102.13	77.74	164.32	20.31	24.97	2.42	3.22	0.05	25.14	1.3	11.63	0.75
275	61.2	51.53	70.87	4.93	61.99	29.09	3.8	9.91	2.47	102.63	18.46	102.63	77.97	165.52	20.53	24.96	2.41	3.22	0.05	25.11	1.31	11.6	0.75
276	61.3	51.62	70.98	4.94	62.08	29.13	3.73	9.86	2.41	102.73	17.71	102.73	78.07	165.57	20.52	24.96	2.41	3.22	0.05	25.11	1.31	11.6	0.75
277	61.4	51.71	71.09	4.94	62.19	29.2	3.7	9.88	2.42	102.83	17.14	102.83	78.2	165.55	20.49	24.98	2.41	3.22	0.05	25.12	1.31	11.59	0.74
278	61.5	51.8	71.2	4.95	62.34	29.3	3.78	9.89	2.37	103.19	17.46	103.19	78.46	166.04	20.55	25.02	2.41	3.22	0.05	25.16	1.3	11.61	0.74
279	61.6	51.89	71.31	4.95	62.44	29.26	3.72	9.99	2.28	102.52	16.59	102.52	78.27	164.09	20.14	25.03	2.4	3.22	0.05	25.16	1.27	11.59	0.72
280	61.71	51.99	71.43	4.96	62.53	29.3	3.73	9.96	2.33	102.98	16.94	102.98	78.5	165.15	20.34	25.04	2.4	3.22	0.05	25.17	1.23	11.59	0.7
281	61.81	52.08	71.54	4.96	62.58	29.23	3.65	10.02	2.27	102.33	15.9	102.33	78.28	163.37	19.97	25.01	2.39	3.22	0.05	25.17	1.22	11.6	0.7
282	61.91	52.17	71.65	4.97	62.67	29.22	3.67	10.02	2.32	102.6	16.65	102.6	78.44	163.95	20.07	25.02	2.39	3.23	0.05	25.2	1.23	11.61	0.71
283	62.01	52.26	71.76	4.97	62.76	29.25	3.75	9.96	2.4	103.32	17.84	103.32	78.76	165.72	20.41	25.03	2.39	3.23	0.05	25.23	1.24	11.62	0.7
284	62.11	52.35	71.87	4.98	62.82	29.29	3.73	9.88	2.35	103.69	17.72	103.69	78.95	166.59	20.57	25.01	2.38	3.23	0.05	25.22	1.21	11.62	0.68
285	62.21	52.44	71.98	4.99	62.89	29.26	3.77	9.94	2.36	103.44	17.5	103.44	78.9	165.76	20.39	25.01	2.38	3.23	0.05	25.22	1.2	11.61	0.66
286	62.31	52.53	72.09	4.99	62.99	29.34	3.72	9.85	2.35	104.1	17.72	104.1	79.21	167.32	20.68	25.02	2.38	3.23	0.05	25.24	1.16	11.61	0.63
287	62.41	52.61	72.2	5	63.09	29.4	3.69	9.89	2.39	104.27	17.69	104.27	79.35	167.53	20.7	25.03	2.37	3.23	0.04	25.24	1.12	11.6	0.61
288	62.5	52.7	72.31	5	63.19	29.48	3.71	9.87	2.41	104.71	17.8	104.71	79.6	168.41	20.85	25.04	2.37	3.23	0.04	25.24	1.11	11.6	0.6
289	62.6	52.79	72.41	5.01	63.26	29.47	3.63	9.83	2.34	104.55	16.64	104.55	79.59	167.86	20.72	25.03	2.37	3.23	0.04	25.27	1.14	11.62	0.61
290	62.7	52.88	72.52	5.01	63.35	29.44	3.64	9.85	2.47	104.84	17.44	104.84	79.73	168.62	20.86	25.04	2.36	3.23	0.04	25.32	1.15	11.65	0.61
291	62.8	52.97	72.63	5.02	63.43	29.48	3.61	9.82	2.36	104.87	16.69	104.87	79.8	168.47	20.81	25.04	2.36	3.23	0.05	25.32	1.16	11.65	0.61
292	62.9	53.06	72.74	5.02	63.47	29.46	3.66	9.79	2.33	104.98	16.86	104.98	79.87	168.7	20.85	25.02	2.35	3.23	0.05	25.33	1.16	11.66	0.62
293	63	53.14	72.85	5.03	63.59	29.48	3.72	9.8	2.34	105.28	17.73	105.28	80.06	169.27	20.94	25.04	2.35	3.23	0.05	25.38	1.17	11.68	0.6
294	63.09	53.23	72.95	5.03	63.67	29.45	3.82	9.77	2.36	105.45	17.82	105.45	80.17	169.63	21	25.05	2.35	3.23	0.04	25.4	1.13	11.68	0.57
295	63.19	53.32	73.06	5.04	63.81	29.53	3.91	9.73	2.37	106.18	18.79	106.18	80.55	171.21	21.28	25.09	2.35	3.23	0.05	25.43	1.18	11.69	0.61
296	63.29	53.41	73.17	5.04	63.89	29.56	3.88	9.72	2.36	106.25	18.36	106.25	80.63	171.23	21.27	25.09	2.35	3.23	0.05	25.41	1.18	11.67	0.62
297	63.38	53.49	73.28	5.05	63.98	29.53	3.82	9.73	2.38	106.16	18.01	106.16	80.64	170.93	21.19	25.09	2.34	3.23	0.05	25.42	1.16	11.66	0.6
298	63.48	53.58	73.38	5.05	64.08	29.49	3.73	9.81	2.44	105.91	17.67	105.91	80.6	170.19	21.03	25.11	2.34	3.24	0.05	25.47	1.17	11.68	0.6
299	63.58	53.66	73.49	5.06	64.15	29.44	3.7	9.88	2.44	105.61	17.78	105.61	80.52	169.34	20.85	25.1	2.34	3.24	0.05	25.46	1.2	11.67	0.62
300	63.67	53.75	73.59	5.06	64.3	29.59	3.74	9.84	2.39	106.33	18.14	106.33	80.92	170.77	21.09	25.15	2.34	3.24	0.05	25.48	1.2	11.67	0.61
301	63.77	53.84	73.7	5.07	64.41	29.64	3.85	9.84	2.37	106.65	18.78	106.65	81.13	171.33	21.18	25.17	2.34	3.24	0.05	25.5	1.22	11.68	0.62
302	63.86	53.92	73.81	5.07	64.45	29.63	3.83	9.77	2.41	107.1	19.13	107.1	81.31	172.54	21.41	25.14	2.33	3.24	0.05	25.51	1.24	11.69	0.63
303	63.96	54.01	73.91	5.08	64.55	29.62	3.78	9.82	2.36	106.83	18.74	106.83	81.28	171.58	21.2	25.16	2.33	3.24	0.05	25.53	1.24	11.7	0.64
304	64.05	54.09	74.02	5.08	64.63	29.68	3.74	9.78	2.3	107.21	18.83	107.21	81.48	172.37	21.34	25.16	2.33	3.24	0.05	25.52	1.25	11.69	0.64
305	64.15	54.18	74.12	5.09	64.71	29.69	3.74	9.78	2.43	107.63	19.31	107.63	81.68	173.46	21.55	25.16	2.32	3.24	0.05	25.53	1.24	11.68	0.64
306	64.24	54.26	74.23	5.09	64.8	29.7	3.73	9.75	2.44	108.04	19.57	108.04	81.89	174.4	21.72	25.17	2.32	3.24	0.05	25.53	1.22	11.67	0.63
307	64.34	54.35	74.33	5.1	64.86	29.64	3.73	9.82	2.43	107.49	19.17	107.49	81.72	172.86	21.4	25.16	2.32	3.24	0.05	25.54	1.2	11.67	0.62
308	64.43	54.43	74.44	5.1	64.96	29.68	3.73	9.76	2.43	107.9	19.13	107.9	81.94	173.74	21.55	25.17	2.31	3.24	0.05	25.55	1.18	11.67	0.61
309	64.53	54.51	74.54	5.11	65.02	29.7	3.71	9.69	2.37	107.92	18.18	107.92	81.99	173.61	21.51	25.16	2.31	3.24	0.04	25.55	1.15	11.66	0.61
310	64.62	54.6	74.64	5.11	65.07	29.7	3.76	9.68	2.37	108.04	18.2	108.04	82.07	173.85	21.55	25.15	2.31	3.24	0.04	25.51	1.12	11.63	0.58
311	64.72	54.68	74.75	5.12	65.17	29.72	3.68	9.75	2.37	107.76	17.11	107.76	82.03	172.91	21.34	25.16	2.3	3.24	0.04	25.52	1.12	11.62	0.55
312	64.81	54.77	74.85	5.12	65.22	29.67	3.66	9.77	2.37	107.6	16.94	107.6	81.98	172.53	21.26	25.15	2.3	3.24	0.04	25.5	1.13	11.61	0.54
313	64.9	54.85	74.95	5.13	65.28	29.65	3.69	9.76	2.4	107.87	17.47	107.87	82.12	173.17	21.38	25.14	2.29	3.24	0.04	25.5	1.08	11.6	0.51
314	64.99	54.93	75.06	5.13	65.32	29.67	3.66	9.68	2.45	108.36	17.5	108.36	82.31	174.55	21.65	25.12	2.29	3.24	0.04	25.49	1.08	11.6	0.51
315	65.09	55.01	75.16	5.14	65.38	29.68	3.59	9.66	2.4	108.38	17.16	108.38	82.35	174.5	21.63	25.11	2.29	3.24	0.04	25.5	1.08	11.6	0.51
316	65.18	55.1	75.26	5.14	65.52	29.74	3.61	9.7	2.38	108.5	17.26	108.5	82.51	174.43	21.58	25.15	2.29	3.24	0.04	25.51	1.03	11.6	0.48
317	65.27	55.18	75.37	5.15	65.53	29.64	3.64	9.79	2.34	107.7	16.71	107.7	82.21	172.3	21.15	25.11	2.28	3.24	0.04	25.52	1.03	11.61	0.49
318	65.36	55.26	75.47	5.15	65.65	29.7	3.57	9.75	2.21	107.84	15.9	107.84	82.36	172.36	21.13	25.14	2.28	3.24	0.04	25.55	1.01	11.62	0.48
319	65.46	55.34	75.57	5.16	65.74	29.71	3.52	9.66	2.3	108.59	16.4	108.59	82.68	174.31	21.51	25.14	2.28	3.24	0.04	25.61	1	11.65	0.48
320	65.55	55.43	75.67	5.16	65.93	29.8	3.45	9.72	2.26	108.62	16.08	108.62	82.83	173.9	21.39	25.21	2.28	3.24	0.04	25.67	1	11.68	0.47
321	65.64	55.51	75.77	5.17	65.99	29.84	3.39	9.64	2.25	109.03	15.8	109.03	83.02	174.91	21.57	25.21	2.28	3.24	0.04	25.68	1	11.69	0.46
322	65.73	55.59	75.88	5.18	66.07	29.88	3.38	9.66	2.21	109.1	15.72	109.1	83.11	174.86	21.55	25.21	2.27	3.25	0.04	25.69	0.99	11.69	0.46
323	65.82	55.67	75.98	5.18	66.18	29.95	3.32	9.58	2.22	109.69	15.55	109.69	83.41	176.19	21.79	25.23	2.27	3.25	0.04	25.7	0.99	11.68	0.45
324	65.91	55.75	76.08	5.19	66.24	29.91	3.28	9.62	2.17	109.17	14.43	109.17	83.25	174.76	21.49	25.22	2.27	3.25	0.04	25.7	0.96	11.68	0.45
325	66.01	55.83	76.18	5.19	66.32	29.97	3.28	9.56	2.11	109.54	14.2	109.54	83.45	175.55	21.63	25.23	2.27	3.25	0.04	25.69	0.94	11.67	0.43
326	66.1	55.91	76.28	5.2	66.41	29.99	3.27	9.59	2.12	109.64	14.36	109.64	83.55	175.61	21.62	25.24	2.26	3.25	0.04	25.7	0.93	11.67	0.43
327	66.19	55.99	76.38	5.2	66.45	29.95	3.3	9.57	2.06	109.58	14.41	109.58	83.55	175.4	21.57	25.22	2.26	3.25	0.04	25.7	0.94	11.66	0.44
328	66.28	56.07	76.48	5.21	66.55	29.96	3.19	9.58	2.12	109.8	14.5	109.8	83.68	175.87	21.65	25.23	2.26	3.25	0.04	25.72	0.94	11.67	0.44
329	66.37	56.15	76.58	5.21	66.57	29.9	3.16	9.57	2.13	109.68	14.35	109.68	83.63	175.63	21.6	25.2	2.25	3.25	0.04	25.72	0.95	11.67	0.44
330	66.46	56.23	76.68	5.22	66.66	29.93	3.19	9.61	2.12	109.73	14.7	109.73	83.72	175.55	21.57	25.22	2.25	3.25	0.04	25.71	0.93	11.67	0.43
331	66.55	56.31	76.78	5.22	66.72	29.99	3.27	9.57	2.13	110.12	14.86	110.12	83.92	176.41	21.72	25.21	2.25	3.25	0.04	25.71	0.92	11.66	0.42
332	66.64	56.39	76.88	5.23	66.76	29.95	3.3	9.62	2.2	110.01	15.22	110.01	83.9	176.1	21.65	25.19	2.24	3.25	0.04	25.69	0.91	11.66	0.41
333	66.73	56.47	76.98	5.23	66.89	30.01	3.24	9.63	2.17	110.11	14.46	110.11	84.03	176.03	21.61	25.22	2.24	3.25	0.04	25.73	0.92	11.67	0.44
334	66.81	56.55	77.08	5.24	67.05	30.09	3.11	9.69	2.19	110.28	14.3	110.28	84.2	176.14	21.6	25.28	2.24	3.25	0.03	25.77	0.9	11.69	0.42
335	66.9	56.63	77.18	5.24	67.15	30.13	3.07	9.73	2.21	110.39	14.34	110.39	84.32	176.21	21.59	25.29	2.24	3.25	0.03	25.79	0.86	11.69	0.41
336	66.99	56.71	77.28	5.25	67.2	30.14	3.07	9.73	2.26	110.54	14.49	110.54	84.4	176.53	21.64	25.28	2.24	3.25	0.03	25.79	0.88	11.7	0.41
337	67.08	56.79	77.38	5.25	67.24	30.14	3.07	9.73	2.32	110.74	14.77	110.74	84.48	177.1	21.75	25.26	2.23	3.25	0.03	25.78	0.85	11.69	0.41
338	67.17	56.86	77.47	5.26	67.3	30.11	3	9.72	2.32	110.72	14.58	110.72	84.5	177.06	21.74	25.26	2.23	3.25	0.03	25.79	0.83	11.7	0.41
339	67.26	56.94	77.57	5.26	67.48	30.21	3.11	9.76	2.35	111.17	15.32	111.17	84.81	177.76	21.83	25.32	2.23	3.25	0.03	25.84	0.82	11.72	0.41
340	67.35	57.02	77.67	5.27	67.6	30.29	3.07	9.73	2.36	111.72	15.58	111.72	85.11	178.95	22.04	25.35	2.23	3.25	0.03	25.87	0.82	11.73	0.4
341	67.43	57.1	77.77	5.27	67.66	30.32	3.03	9.74	2.4	111.87	15.45	111.87	85.2	179.24	22.09	25.34	2.23	3.25	0.03	25.86	0.82	11.73	0.41
342	67.52	57.18	77.87	5.28	67.78	30.34	3.03	9.73	2.41	112.22	15.75	112.22	85.41	179.94	22.21	25.37	2.23	3.25	0.03	25.9	0.83	11.74	0.42
343	67.61	57.25	77.97	5.28	67.91	30.45	2.98	9.64	2.42	113.12	16.17	113.12	85.85	182.03	22.6	25.41	2.23	3.25	0.03	25.92	0.83	11.75	0.42
344	67.7	57.33	78.06	5.29	67.99	30.52	2.95	9.59	2.42	113.56	15.91	113.56	86.07	182.97	22.76	25.41	2.23	3.25	0.03	25.92	0.81	11.74	0.42
345	67.78	57.41	78.16	5.29	68.09	30.58	2.92	9.63	2.43	113.69	15.95	113.69	86.2	183.06	22.76	25.43	2.22	3.25	0.03	25.92	0.81	11.73	0.41
346	67.87	57.48	78.26	5.3	68.14	30.63	2.93	9.55	2.43	114.35	16.54	114.35	86.48	184.73	23.08	25.42	2.22	3.25	0.03	25.89	0.82	11.71	0.41
347	67.96	57.56	78.36	5.3	68.2	30.63	2.98	9.57	2.32	114.04	16	114.04	86.42	183.66	22.85	25.41	2.22	3.25	0.03	25.9	0.82	11.71	0.41
348	68.04	57.64	78.45	5.31	68.3	30.69	2.9	9.53	2.29	114.42	15.78	114.42	86.64	184.42	22.98	25.43	2.22	3.25	0.03	25.89	0.82	11.7	0.41
349	68.13	57.71	78.55	5.32	68.47	30.78	2.9	9.56	2.32	114.91	16.68	114.91	86.95	185.35	23.13	25.49	2.22	3.25	0.03	25.93	0.81	11.71	0.41
350	68.22	57.79	78.65	5.32	68.56	30.81	2.95	9.53	2.27	115.22	16.88	115.22	87.13	185.93	23.22	25.5	2.22	3.26	0.03	25.95	0.81	11.72	0.42
351	68.3	57.87	78.74	5.33	68.64	30.87	2.96	9.53	2.31	115.56	17.02	115.56	87.32	186.61	23.34	25.51	2.22	3.26	0.03	25.95	0.79	11.71	0.42
352	68.39	57.94	78.84	5.33	68.65	30.84	2.94	9.49	2.29	115.56	16.57	115.56	87.32	186.7	23.36	25.48	2.21	3.25	0.03	25.93	0.83	11.7	0.44
353	68.48	58.02	78.93	5.34	68.7	30.85	2.94	9.41	2.24	115.79	16.07	115.79	87.44	187.18	23.44	25.47	2.21	3.25	0.03	25.92	0.85	11.69	0.45
354	68.56	58.09	79.03	5.34	68.82	30.91	2.96	9.42	2.2	116.02	16.23	116.02	87.62	187.44	23.47	25.5	2.21	3.26	0.03	25.94	0.87	11.7	0.47
355	68.65	58.17	79.13	5.35	68.86	30.9	2.98	9.45	2.2	115.88	16.09	115.88	87.59	186.98	23.37	25.48	2.2	3.26	0.03	25.94	0.91	11.7	0.48
356	68.73	58.24	79.22	5.35	68.91	30.85	2.87	9.47	2.2	115.64	15.71	115.64	87.52	186.35	23.23	25.47	2.2	3.26	0.03	25.94	0.9	11.69	0.47
357	68.82	58.32	79.32	5.36	69	30.92	2.87	9.45	2.23	116.13	16.1	116.13	87.77	187.44	23.43	25.48	2.2	3.25	0.03	25.93	0.91	11.67	0.47
358	68.9	58.39	79.41	5.36	69.1	30.91	2.9	9.54	2.26	115.77	15.77	115.77	87.71	186.3	23.18	25.5	2.2	3.25	0.03	25.93	0.92	11.66	0.47
359	68.99	58.47	79.51	5.37	69.24	30.99	2.97	9.54	2.24	116.1	15.72	116.1	87.95	186.71	23.23	25.55	2.2	3.26	0.03	25.95	0.86	11.66	0.46
360	69.07	58.54	79.6	5.37	69.28	30.95	2.94	9.52	2.32	116.37	16.63	116.37	88.05	187.57	23.4	25.53	2.19	3.26	0.03	25.94	0.84	11.65	0.45
361	69.16	58.62	79.7	5.38	69.34	30.95	2.92	9.5	2.28	116.36	16.2	116.36	88.09	187.38	23.35	25.53	2.19	3.26	0.03	25.96	0.83	11.66	0.44
362	69.24	58.69	79.79	5.38	69.42	30.99	2.86	9.48	2.3	116.7	16.14	116.7	88.27	188.11	23.48	25.53	2.19	3.26	0.03	25.98	0.78	11.67	0.42
363	69.33	58.77	79.89	5.39	69.5	31.01	2.84	9.41	2.42	117.38	16.5	117.38	88.56	189.91	23.82	25.54	2.19	3.26	0.03	26.01	0.8	11.69	0.42
364	69.41	58.84	79.98	5.39	69.52	30.97	2.87	9.35	2.37	117.51	16.64	117.51	88.61	190.28	23.9	25.52	2.18	3.26	0.03	26.03	0.79	11.7	0.42
365	69.5	58.91	80.08	5.4	69.56	30.97	2.8	9.34	2.36	117.58	16.36	117.58	88.65	190.46	23.93	25.5	2.18	3.26	0.03	25.99	0.79	11.67	0.41
366	69.58	58.99	80.17	5.4	69.58	30.94	2.83	9.32	2.35	117.63	16.54	117.63	88.68	190.62	23.96	25.48	2.17	3.26	0.03	26	0.78	11.68	0.41
367	69.66	59.06	80.27	5.41	69.68	30.98	2.9	9.37	2.33	117.56	16.53	117.56	88.74	190.09	23.83	25.5	2.17	3.26	0.03	26.01	0.76	11.68	0.38
368	69.75	59.13	80.36	5.42	69.78	31.01	2.83	9.36	2.28	117.59	16.01	117.59	88.82	189.97	23.78	25.51	2.17	3.26	0.03	26.04	0.73	11.7	0.36
369	69.83	59.21	80.46	5.42	69.85	31.02	2.69	9.36	2.29	117.74	16.24	117.74	88.91	190.31	23.84	25.52	2.17	3.26	0.03	26.06	0.72	11.7	0.36
370	69.92	59.28	80.55	5.43	69.93	31.02	2.77	9.38	2.24	117.7	16.4	117.7	88.96	189.98	23.75	25.53	2.17	3.26	0.03	26.05	0.71	11.69	0.36
371	70	59.35	80.64	5.43	69.95	30.94	2.72	9.46	2.17	116.72	14.66	116.72	88.6	187.31	23.21	25.5	2.16	3.26	0.03	26.05	0.71	11.7	0.36
372	70.08	59.43	80.74	5.44	70.02	30.91	2.75	9.46	2.22	117.04	15.94	117.04	88.75	188.17	23.37	25.5	2.16	3.26	0.03	26.08	0.69	11.7	0.36
373	70.16	59.5	80.83	5.44	70.07	30.88	2.67	9.48	2.21	116.8	15.48	116.8	88.68	187.51	23.23	25.5	2.16	3.26	0.03	26.09	0.7	11.71	0.34
374	70.25	59.57	80.92	5.45	70.14	30.9	2.61	9.53	2.22	116.67	15.27	116.67	88.68	187.03	23.12	25.5	2.16	3.26	0.03	26.07	0.7	11.69	0.35
375	70.33	59.64	81.02	5.45	70.22	30.92	2.53	9.53	2.26	116.91	15.34	116.91	88.82	187.53	23.21	25.51	2.15	3.26	0.03	26.08	0.66	11.69	0.33
376	70.41	59.72	81.11	5.46	70.28	30.92	2.54	9.57	2.23	116.66	14.77	116.66	88.78	186.66	23.02	25.51	2.15	3.26	0.03	26.07	0.68	11.68	0.32
377	70.5	59.79	81.2	5.46	70.36	30.96	2.56	9.55	2.13	116.82	14.78	116.82	88.91	186.84	23.03	25.51	2.15	3.26	0.03	26.08	0.67	11.68	0.33
378	70.58	59.86	81.3	5.47	70.48	31.06	2.53	9.5	2.1	117.43	14.84	117.43	89.23	188.11	23.26	25.54	2.15	3.26	0.03	26.1	0.67	11.68	0.34
379	70.66	59.93	81.39	5.47	70.64	31.16	2.54	9.54	2.15	117.82	15.03	117.82	89.5	188.71	23.34	25.6	2.15	3.26	0.02	26.13	0.66	11.69	0.32
380	70.74	60	81.48	5.48	70.73	31.17	2.46	9.6	2.13	117.57	14.62	117.57	89.47	187.88	23.15	25.61	2.15	3.26	0.03	26.14	0.68	11.7	0.33
381	70.82	60.07	81.57	5.49	70.81	31.23	2.51	9.58	2.07	117.83	14.67	117.83	89.64	188.29	23.22	25.62	2.15	3.26	0.03	26.13	0.67	11.7	0.33
382	70.91	60.14	81.67	5.49	70.83	31.16	2.47	9.61	2.08	117.53	14.87	117.53	89.52	187.6	23.08	25.6	2.15	3.26	0.03	26.13	0.66	11.69	0.33
383	70.99	60.22	81.76	5.5	70.89	31.18	2.48	9.55	1.98	117.6	13.93	117.6	89.6	187.59	23.06	25.6	2.14	3.26	0.03	26.14	0.66	11.69	0.34
384	71.07	60.29	81.85	5.5	71.05	31.26	2.47	9.57	1.95	117.84	13.89	117.84	89.81	187.81	23.07	25.65	2.14	3.26	0.03	26.17	0.68	11.69	0.34
385	71.15	60.36	81.94	5.51	71.13	31.32	2.49	9.55	1.95	118.16	13.86	118.16	90	188.45	23.18	25.66	2.14	3.26	0.03	26.16	0.69	11.68	0.35
386	71.23	60.43	82.04	5.51	71.18	31.37	2.48	9.53	1.93	118.41	13.74	118.41	90.14	188.95	23.26	25.65	2.14	3.26	0.03	26.14	0.69	11.67	0.35
387	71.31	60.5	82.13	5.52	71.24	31.37	2.51	9.57	1.94	118.25	13.43	118.25	90.12	188.37	23.13	25.65	2.14	3.26	0.03	26.14	0.71	11.66	0.35
388	71.39	60.57	82.22	5.52	71.29	31.36	2.48	9.53	1.87	118.33	13.22	118.33	90.18	188.5	23.15	25.65	2.14	3.26	0.03	26.15	0.72	11.67	0.36
389	71.48	60.64	82.31	5.53	71.35	31.36	2.38	9.55	1.86	118.22	12.82	118.22	90.17	188.12	23.06	25.64	2.13	3.26	0.03	26.15	0.72	11.67	0.37
390	71.56	60.71	82.4	5.53	71.45	31.42	2.34	9.51	1.82	118.57	12.56	118.57	90.38	188.81	23.18	25.66	2.13	3.27	0.03	26.19	0.72	11.7	0.37
391	71.64	60.78	82.49	5.54	71.63	31.56	2.28	9.49	1.92	119.44	12.93	119.44	90.84	190.67	23.51	25.73	2.13	3.27	0.03	26.24	0.72	11.71	0.38
392	71.72	60.85	82.59	5.54	71.69	31.52	2.2	9.49	1.8	119.11	12	119.11	90.75	189.7	23.3	25.73	2.13	3.27	0.03	26.27	0.72	11.73	0.39
393	71.8	60.92	82.68	5.55	71.78	31.49	2.13	9.53	1.91	118.99	11.67	118.99	90.75	189.34	23.22	25.74	2.13	3.27	0.03	26.3	0.7	11.74	0.39
394	71.88	60.99	82.77	5.56	71.83	31.48	2.13	9.53	1.82	118.85	11.31	118.85	90.73	188.87	23.11	25.74	2.13	3.27	0.03	26.29	0.68	11.73	0.37
395	71.96	61.06	82.86	5.56	71.91	31.56	2.18	9.39	1.78	119.85	11.94	119.85	91.17	191.31	23.58	25.75	2.13	3.27	0.03	26.31	0.66	11.73	0.35
396	72.04	61.13	82.95	5.57	72.01	31.58	2.08	9.47	1.79	119.66	11.67	119.66	91.17	190.58	23.41	25.77	2.13	3.27	0.02	26.32	0.62	11.73	0.33
397	72.12	61.2	83.04	5.57	72.05	31.62	2.07	9.39	1.7	120.12	11.72	120.12	91.38	191.68	23.62	25.75	2.12	3.27	0.02	26.32	0.59	11.73	0.31
398	72.2	61.27	83.13	5.58	72.13	31.64	2.05	9.35	1.61	120.27	11.31	120.27	91.49	191.88	23.64	25.76	2.12	3.27	0.02	26.33	0.59	11.73	0.3
399	72.28	61.33	83.22	5.58	72.19	31.7	2.02	9.35	1.61	120.51	11.25	120.51	91.63	192.31	23.71	25.76	2.12	3.27	0.02	26.32	0.57	11.71	0.29
400	72.36	61.4	83.31	5.59	72.29	31.74	2.02	9.39	1.56	120.57	11.6	120.57	91.73	192.22	23.67	25.78	2.12	3.27	0.02	26.33	0.54	11.72	0.27
401	72.44	61.47	83.4	5.59	72.35	31.8	2.02	9.37	1.57	120.91	11.57	120.91	91.91	192.95	23.8	25.78	2.12	3.27	0.02	26.33	0.55	11.72	0.28
402	72.52	61.54	83.49	5.6	72.43	31.84	2.01	9.35	1.6	121.36	12.48	121.36	92.14	193.98	23.99	25.79	2.12	3.27	0.02	26.34	0.55	11.73	0.28
403	72.6	61.61	83.58	5.61	72.53	31.89	1.97	9.34	1.56	121.65	12.53	121.65	92.32	194.5	24.07	25.82	2.11	3.27	0.02	26.35	0.57	11.73	0.29
404	72.67	61.68	83.67	5.61	72.58	31.89	1.96	9.31	1.53	121.81	12.56	121.81	92.41	194.84	24.13	25.81	2.11	3.27	0.02	26.34	0.59	11.72	0.31
405	72.75	61.74	83.76	5.62	72.66	31.93	2.02	9.27	1.51	122.24	12.95	122.24	92.63	195.77	24.3	25.82	2.11	3.27	0.02	26.36	0.6	11.72	0.3
406	72.83	61.81	83.85	5.62	72.71	31.88	2.02	9.29	1.36	121.75	11.82	121.75	92.48	194.38	24.01	25.82	2.11	3.27	0.02	26.35	0.59	11.71	0.3
407	72.91	61.88	83.94	5.63	72.73	31.86	1.96	9.25	1.34	121.81	11.32	121.81	92.51	194.56	24.04	25.79	2.1	3.27	0.02	26.34	0.58	11.7	0.29
408	72.99	61.95	84.03	5.63	72.79	31.92	1.9	9.21	1.3	122.19	11.05	122.19	92.7	195.37	24.19	25.79	2.1	3.27	0.02	26.33	0.55	11.69	0.27
409	73.07	62.02	84.12	5.64	72.9	31.98	1.86	9.18	1.31	122.64	11.13	122.64	92.96	196.28	24.35	25.82	2.1	3.27	0.02	26.35	0.55	11.69	0.26
410	73.15	62.08	84.21	5.65	72.98	32.04	1.71	9.14	1.34	123.13	10.89	123.13	93.2	197.39	24.55	25.83	2.1	3.27	0.02	26.35	0.51	11.69	0.24
411	73.23	62.15	84.3	5.65	73.1	32.06	1.56	9.18	1.37	123.16	10.86	123.16	93.28	197.28	24.51	25.86	2.1	3.27	0.02	26.38	0.48	11.7	0.23
412	73.3	62.22	84.39	5.66	73.19	32.11	1.56	9.16	1.35	123.56	11.24	123.56	93.5	198.12	24.65	25.88	2.1	3.27	0.02	26.41	0.46	11.71	0.23
413	73.38	62.28	84.48	5.66	73.21	32.11	1.46	9.08	1.31	123.87	10.61	123.87	93.63	198.95	24.82	25.86	2.1	3.27	0.02	26.39	0.44	11.7	0.22
414	73.46	62.35	84.57	5.67	73.27	32.13	1.5	9.09	1.29	123.93	10.68	123.93	93.69	198.94	24.8	25.86	2.09	3.27	0.02	26.39	0.42	11.7	0.22
415	73.54	62.42	84.66	5.67	73.39	32.23	1.56	9.09	1.3	124.42	11.06	124.42	93.98	199.86	24.95	25.89	2.1	3.27	0.02	26.41	0.4	11.71	0.2
416	73.62	62.48	84.75	5.68	73.47	32.27	1.54	9.09	1.27	124.55	10.67	124.55	94.09	200	24.96	25.9	2.09	3.27	0.01	26.42	0.38	11.71	0.18
417	73.69	62.55	84.84	5.68	73.54	32.34	1.56	9.05	1.24	125.02	10.68	125.02	94.33	201.02	25.15	25.91	2.09	3.27	0.01	26.42	0.37	11.71	0.18
418	73.77	62.62	84.92	5.69	73.68	32.39	1.47	9.04	1.15	125.18	9.63	125.18	94.5	201.12	25.14	25.95	2.09	3.28	0.01	26.46	0.37	11.72	0.18
419	73.85	62.68	85.01	5.7	73.81	32.49	1.39	9.06	1.1	125.41	8.9	125.41	94.69	201.31	25.14	25.99	2.09	3.28	0.01	26.47	0.38	11.71	0.18
420	73.93	62.75	85.1	5.7	73.93	32.59	1.28	9.08	1.13	125.75	8.64	125.75	94.92	201.86	25.22	26.02	2.09	3.28	0.01	26.48	0.35	11.72	0.17
421	74.01	62.82	85.2	5.71	73.99	32.59	1.19	9.08	1.09	125.74	8.19	125.74	94.96	201.75	25.18	26.02	2.09	3.28	0.01	26.48	0.33	11.71	0.16
422	74.08	62.88	85.28	5.71	74.03	32.59	1.14	9.03	1.05	126	8.15	126	95.08	202.39	25.31	26.01	2.09	3.28	0.01	26.49	0.32	11.71	0.13
423	74.16	62.95	85.37	5.72	74.05	32.57	1.19	8.99	0.97	126.12	8.24	126.12	95.13	202.68	25.36	25.99	2.09	3.28	0.01	26.49	0.29	11.72	0.12
424	74.24	63.01	85.46	5.72	74.11	32.59	1.14	9.03	0.95	125.99	7.94	125.99	95.13	202.2	25.25	25.99	2.08	3.28	0.01	26.5	0.27	11.72	0.11
425	74.31	63.08	85.54	5.73	74.21	32.67	1.11	9.02	0.97	126.44	8.05	126.44	95.38	203.09	25.41	26.01	2.08	3.28	0.01	26.51	0.27	11.72	0.13
426	74.39	63.15	85.63	5.74	74.27	32.65	1.12	9.01	0.88	126.39	7.81	126.39	95.39	202.87	25.35	26.02	2.08	3.28	0.01	26.52	0.26	11.73	0.12
427	74.47	63.21	85.72	5.74	74.42	32.74	1.12	8.99	0.87	126.95	8.1	126.95	95.72	203.96	25.53	26.06	2.08	3.28	0.01	26.56	0.24	11.74	0.11
428	74.54	63.28	85.81	5.75	74.44	32.7	0.98	9.01	0.73	126.52	6.55	126.52	95.57	202.83	25.3	26.04	2.08	3.28	0.01	26.55	0.23	11.73	0.11
429	74.62	63.34	85.9	5.75	74.54	32.74	0.88	9.03	0.66	126.57	5.92	126.57	95.66	202.71	25.25	26.06	2.08	3.28	0.01	26.55	0.22	11.72	0.1
430	74.7	63.41	85.98	5.76	74.61	32.73	0.78	9.05	0.5	126.36	4.7	126.36	95.63	202.03	25.1	26.07	2.08	3.28	0.01	26.57	0.19	11.73	0.09
431	74.77	63.47	86.07	5.77	74.71	32.83	0.68	9.04	0.49	126.82	4.45	126.82	95.89	202.92	25.26	26.09	2.08	3.28	0.01	26.58	0.18	11.73	0.09
432	74.85	63.54	86.16	5.77	74.83	32.91	0.49	9.04	0.45	127.15	3.58	127.15	96.11	203.46	25.33	26.13	2.08	3.28	0	26.58	0.13	11.72	0.07
433	74.92	63.6	86.25	5.78	74.91	32.97	0.39	9	0.35	127.58	2.91	127.58	96.34	204.37	25.5	26.14	2.08	3.28	0	26.59	0.11	11.72	0.05
434	75	63.67	86.33	5.78	75	33	0	9	0	127.68	0	127.68	96.44	204.41	25.48	26.16	2.08	3.28	0	26.61	0	11.73	0
