# Supplementary material for: Spatiotemporal diversity, structure and trophic guilds of insect assemblages in a semi-arid Sabkha ecosystem
Source: PeerJ. 2015 Mar 24;3:e860. doi: 10.7717/peerj.860 (PMC4375983; doi:10.7717/peerj.860)
Supplement: Table S6 — Shared species statistics computed by EstimateS 9 forsample-based abundance data of insects trapped at eight stations of Sabkha Djendli (northeast Algeria). [file peerj-03-860-s006.txt]

First Sample	Second Sample	Sobs First Sample	Sobs Second Sample	Shared Species Observed	ACE First Sample	ACE Second Sample	Chao Shared Esimated	Jaccard Classic	Sorensen Classic	Chao-Jaccard-Raw Abundance-based	Chao-Jaccard-Est Abundance-based	Chao-Jaccard-EstSD Abundance-based	Chao-Sorensen-Raw Abundance-based	Chao-Sorensen-Est Abundance-based	Chao-Sorensen-EstSD Abundance-based	Morisita-Horn	Bray-Curtis
S	SW	26	24	9	51.296	94.069	22.04	0.22	0.36	0.446	0.7	0	0.617	0.823	0	0.72	0.414
S	W	26	27	13	51.296	64.232	20.579	0.325	0.491	0.603	1	0	0.752	1	0	0.353	0.355
S	NW	26	19	10	51.296	37.555	28.673	0.286	0.444	0.506	1	0	0.672	1	0	0.704	0.412
S	N	26	17	7	51.296	45.696	24.714	0.194	0.326	0.536	0.666	0	0.698	0.8	0	0.759	0.472
S	NE	26	22	11	51.296	63.086	39.75	0.297	0.458	0.531	1	0	0.693	1	0	0.886	0.479
S	E	26	19	9	51.296	58.297	37.82	0.25	0.4	0.513	0.697	0	0.678	0.822	0	0.843	0.415
S	SE	26	22	11	51.296	68.246	34.943	0.297	0.458	0.555	0.931	0	0.714	0.964	0	0.829	0.409
SW	W	24	27	8	94.069	64.232	20.375	0.186	0.314	0.331	0.841	0	0.497	0.914	0	0.125	0.167
SW	NW	24	19	8	94.069	37.555	52	0.229	0.372	0.415	0.766	0	0.587	0.868	0	0.866	0.478
SW	N	24	17	5	94.069	45.696	12	0.139	0.244	0.402	0.501	0	0.574	0.667	0	0.431	0.26
SW	NE	24	22	8	94.069	63.086	34.143	0.211	0.348	0.493	0.645	0	0.66	0.785	0	0.76	0.429
SW	E	24	19	7	94.069	58.297	24.403	0.194	0.326	0.418	0.623	0	0.59	0.767	0	0.666	0.352
SW	SE	24	22	7	94.069	68.246	20.058	0.179	0.304	0.357	0.62	0	0.526	0.765	0	0.699	0.366
W	NW	27	19	9	64.232	37.555	19.587	0.243	0.391	0.337	0.929	0	0.504	0.963	0	0.195	0.269
W	N	27	17	5	64.232	45.696	21.304	0.128	0.227	0.236	0.363	0	0.382	0.533	0	0.237	0.161
W	NE	27	22	10	64.232	63.086	60.306	0.256	0.408	0.337	0.995	0	0.504	0.997	0	0.241	0.255
W	E	27	19	12	64.232	58.297	23.861	0.353	0.522	0.4	0.971	0	0.571	0.985	0	0.318	0.369
W	SE	27	22	9	64.232	68.246	26.223	0.225	0.367	0.299	0.568	0	0.461	0.725	0	0.225	0.248
NW	N	19	17	7	37.555	45.696	19	0.241	0.389	0.428	0.945	0	0.6	0.972	0	0.381	0.292
NW	NE	19	22	8	37.555	63.086	24.385	0.242	0.39	0.49	0.815	0	0.658	0.898	0	0.732	0.447
NW	E	19	19	7	37.555	58.297	36.333	0.226	0.368	0.381	0.723	0	0.552	0.839	0	0.647	0.391
NW	SE	19	22	6	37.555	68.246	43	0.171	0.293	0.347	0.594	0	0.516	0.745	0	0.679	0.36
N	NE	17	22	6	45.696	63.086	13.033	0.182	0.308	0.47	0.547	0	0.639	0.707	0	0.763	0.49
N	E	17	19	6	45.696	58.297	10.579	0.2	0.333	0.44	0.517	0	0.611	0.681	0	0.739	0.463
N	SE	17	22	8	45.696	68.246	27.067	0.258	0.41	0.508	0.774	0	0.674	0.873	0	0.709	0.474
NE	E	22	19	10	63.086	58.297	38.869	0.323	0.488	0.591	0.919	0	0.743	0.958	0	0.871	0.581
NE	SE	22	22	8	63.086	68.246	35.778	0.222	0.364	0.432	0.659	0	0.603	0.794	0	0.82	0.505
E	SE	19	22	6	58.297	68.246	16.63	0.171	0.293	0.379	0.533	0	0.55	0.696	0	0.765	0.455
